# Supplementary material for: Antifungal Synergy: Mechanistic Insights into the R-1-R Peptide and Bidens pilosa Extract as Potent Therapeutics against Candida spp. through Proteomics
Source: Int J Mol Sci. 2024 Aug 16;25(16):8938. doi: 10.3390/ijms25168938 (PMC11354716; doi:10.3390/ijms25168938)
Supplement: Supplementary file 1 [file ijms-25-08938-s001.zip]

Archive with 4 entries (4 files):
- File S1. All Up-Down proteins.xlsx
- File S2. Functional analysis.xlsx
- File S3. String and KEEG analysis.xlsx
- Supplementary Data.pdf
