# Supplementary material for: Antifungal Synergy: Mechanistic Insights into the R-1-R Peptide and Bidens pilosa Extract as Potent Therapeutics against Candida spp. through Proteomics
Source: Int J Mol Sci. 2024 Aug 16;25(16):8938. doi: 10.3390/ijms25168938 (PMC11354716; doi:10.3390/ijms25168938)
Supplement: Supplementary file 1 [file ijms-25-08938-s001.zip › File S1. All Up-Down proteins.xlsx]

## Sheet: Table S2 CaSC5314 (R-1-R) UP
Gene	Systematic name	ORF	Protein	Description	Relationship with antifungal activity in vitro	Cellular localization	q-Value		No caracterizado	159	0.64898
SPF1	C2_06540C_A	Verified	Spf1p	P-type calcium-transporting ATPase, involved in control of calcium homeostasis, response to ER stress, hyphal growth, biofilm formation and virulence	important for cell wall formation	plasma membrane, endoplasmic reticulum	7.02778e-17		caracterizado	86	0.35102
orf19.6357	C1_12660W_A	Uncharacterized	C1_12660wp_a	Ortholog(s) have protein-containing complex binding activity	Other: complex binding , spliceosmome, enzymes	nucleus	7.02778e-17		total	245	1
PMT4	C2_06100W_A	Verified	Pmt4p	Protein mannosyltransferase; required for WT cell wall composition and virulence in mice; roles in hyphal growth and drug sensitivity; one of 5 family members; Axl2 a substrate; Spider biofilm repressed; Bcr1-repressed in RPMI a/a biofilm	important for cell wall formation	plasma membrane	7.02778e-17
MET2	CR_02170W_A	Uncharacterized	Met2p	Homoserine acetyltransferase; Hap43p-, Gcn4p-regulated; macrophage/pseudohyphal-repressed; not highly biofilm induced, in contrast to many sulfur amino acid metabolic genes; no human or murine homolog; virulence-group-correlated expression	Other: complex binding , spliceosmome, enzymes	cytoplasm	7.02778e-17		important for structure, cell wall formation, cell membrane	40	0.163265
MED15	C1_08270C_A	Uncharacterized	Med15p	RNA polymerase II mediator complex subunit; possibly an essential gene, disruptants not obtained by UAU1 method	DNA-RNA	central mediator complex-nucleus	7.02778e-17		Mitochondria-oxidative stress	13	0.0530612
ATC1	C1_06940C_A	Verified	Atc1p	Cell wall acid trehalase; catalyzes hydrolysis of the disaccharide trehalose; similar to S. cerevisiae vacuolar acid trehalase (Ath1p); Hap43p-repressed gene	important for cell wall formation	extracellular vesicle, fungal cell wall, extracellular region, fungal vacuole	7.02778e-17		membrane transporters	17	0.0693878
orf19.2954	C1_02650W_A	Uncharacterized	C1_02650wp_a	Protein of unknown function; Hap43-repressed gene; repressed by nitric oxide	unknown function	ND	7.02778e-17		Mitochondria-membrane potential	7	0.0285714
orf19.4369	CR_03700C_A	Uncharacterized	Cr_03700cp_a	Ortholog of S. cerevisiae Spp41; protein involved in negative regulation of expression of spliceosome components PRP4 and PRP3 in S. cerevisiae; mutants are viable	Other: complex binding , spliceosmome, enzymes	cytoplasm, ncleus	7.02778e-17		Other: complex binding , spliceosmome, enzymes, metabolism, proteasome, vacuolar, vesicle-mediated transport, chromatin remodeler	82	0.334694
orf19.1777	C2_10050W_A	Uncharacterized	C2_10050wp_a	Ortholog(s) have deubiquitinase activity, endopeptidase activity, thiol-dependent deubiquitinase activity	Other: complex binding , spliceosmome, enzymes	cytosol, nucleus, peroxisome	7.02778e-17		DNA-RNA, transcription, translation, repair	71	0.289796
MAS1	C1_03300C_A	Uncharacterized	Mas1p	Putative mitochondrial processing protease; Hap43-repressed; transcript regulated by Nrg1; oxidative stress-induced via Cap1	Mitochondria-oxidative stress	Mitochondrial matrix	7.02778e-17		unknown function	15	0.0612245
orf19.1940	C5_01290C_A	Uncharacterized	C5_01290cp_a	Ortholog(s) have 2-octoprenyl-3-methyl-6-methoxy-1,4-benzoquinone hydroxylase activity, role in ubiquinone biosynthetic process and mitochondrial inner membrane, mitochondrion localization	Mitocondria-extrés oxidativo	Mitochondrial inner membrane	7.02778e-17		total	245	1
orf19.4043	C5_05440C_A	Uncharacterized	C5_05440cp_a	Protein with a predicted pleckstrin homology domain; induced by alpha pheromone in SpiderM medium	Structure: phospholipid binding, chromatin remodeling, cellular component	ND	7.02778e-17
GEA2	C3_01390C_A	Uncharacterized	Gea2p	Putative ARF GTP/GDP exchange factor; induced in low iron; flow model biofilm repressed	Other: complex binding , spliceosmome, enzymes	Golgi apparatus	7.02778e-17
AFP99	C3_04200W_A	Uncharacterized	Agt1p	Agmatinase, involved in metabolism of agmatine; downregulated upon adherence to polystyrene; regulated by Gcn2p and Gcn4p	Other: complex binding , spliceosmome, enzymes, metabolism	ND	7.02778e-17
RAC1	C1_06730W_A	Verified	Rac1p	G-protein of RAC subfamily; required for embedded filamentous growth, not for serum-induced hyphal growth; dynamic localization at plasma membrane and nucleus; similar to, but not interchangeable with, Cdc42p; lacks S. cerevisiae homolog	plasma membrane	extracellular vesicle, membrane, nucleus, plasma membrane	7.02778e-17
orf19.1993	C2_01320W_A	Uncharacterized	Rpn9p	Subunit of the 19S regulatory particle lid of the proteasome	Other: complex binding , spliceosmome, enzymes, metabolism, proteasome	cytosol, nucleus	7.02778e-17
GDA1	C3_06120C_A	Verified	Gda1p	Golgi membrane GDPase/UDPase, required for wild-type O-mannosylation, not N-glycosylation; required for wild-type hyphal induction, cell wall, and cell surface charge; functional homolog of S. cerevisiae Gda1	hyphae, cell wall	Golgi apparatus, Golgi membrane	7.02778e-17
RIA1	C1_07140C_A	Uncharacterized	Ria1p	Putative translation elongation factor; genes encoding ribosomal subunits, translation factors, and tRNA synthetases are downregulated upon phagocytosis by murine macrophage	DNA-RNA	cytoplasm	7.02778e-17
SPT5	C2_01480W_A	Verified	Spt5p	Protein similar to S. cerevisiae Spt5p transcription elongation factor; transposon mutation affects filamentous growth	DNA-RNA	nucleus	7.02778e-17
MSS116	C1_08810C_A	Uncharacterized	Mss116p	Putative DEAD-box protein; required for efficient splicing of mitochondrial Group I and II introns; Hap43-induced; rat catheter biofilm induced	Mitochondria-membrane potential	Mitochondrial matrix	7.02778e-17
NUP49	C1_13550C_A	Verified	Nup49p	Nuclear pore protein	DNA-RNA	nuclear envelope-nuclear pore	7.02778e-17
PDR16	C1_03820W_A	Verified	Pdr16p	Phosphatidylinositol transfer protein; induction correlates with CDR1, CDR2 overexpression/azole resistance; fluphenazine, 17-beta-estradiol, ethynyl estradiol, NO induced; farnesol-downregulated in biofilm; rat catheter biofilm induced	induction correlates with CDR1, CDR2 overexpression/azole resistance	cell periphery, lipid rafts	7.02778e-17
orf19.7673	CR_10820W_A	Uncharacterized	Cr_10820wp_a	Ortholog(s) have mRNA binding activity, role in mRNA splicing, via spliceosome and U1 snRNP, U2-type prespliceosome, U4/U6 x U5 tri-snRNP complex, U5 snRNP, commitment complex, cytosol, nucleus localization	DNA-RNA	nucleus, cytosol	7.02778e-17
orf19.364	C4_00020W_A	Uncharacterized	Vma6p	Putative vacuolar H+-ATPase subunit; required for proper vacuolar ATPase assembly and vacuolar functions; Spider biofilm repressed	Other: complex binding , spliceosmome, enzymes, metabolism, proteasome, vacuolar	Fungal type vacuole membrane	7.02778e-17
ELP3	C3_06060W_A	Uncharacterized	Elp3p	Predicted histone acetyltransferase; role in regulation of transcription, tRNA wobble uridine modification; Spider biofilm induced	DNA-RNA	nucleus, cytosol	7.02778e-17
orf19.746	C4_05160C_A	Uncharacterized	C4_05160cp_a	Has domain(s) with predicted role in protein transport, vacuolar transport	Other: complex binding , spliceosmome, enzymes, metabolism, proteasome, vacuolar	ND	7.02778e-17
COX1	CM_00210W	Uncharacterized	Cox1p	Subunit I of cytochrome c oxidase, which is the terminal member of the mitochondrial (mt) inner membrane electron transport chain; one of three mt-encoded subunits; alternatively spliced transcripts encode 4 putative splicing endonucleases.	mitochondrial (mt) inner membrane electron transport chain	Mitochondrial membrane	7.02778e-17
HGT7	C2_01000W_A	Verified	Hgt7p	Putative MFS glucose transporter; glucose, fluconazole, Snf3 induced, expressed at high glucose; 20 member C. albicans glucose transporter family; 12 TM regions predicted; flow model biofilm induced; Spider biofilm repressed	Putative MFS glucose transporter	membrane, vacuole	7.02778e-17
orf19.7409.1	C3_06240C_A	Uncharacterized	C3_06240cp_a	Ortholog(s) have structural constituent of ribosome activity and mitochondrial large ribosomal subunit localization	DNA-RNA	ribosome	7.02778e-17
orf19.3558	C2_05290C_A	Uncharacterized	C2_05290cp_a	Has domain(s) with predicted role in transport and integral component of membrane localization	integral component of membrane	plasma membrane	7.02778e-17
MNN2	C1_10720C_A	Verified	Mnn2p	Alpha-1,2-mannosyltransferase; similar to S. cerevisiae Mnn2; role in cell wall integrity, temperature sensitivity; iron utilization in low iron; Tn mutation affects filamentous growth; filament induced; increased chitin exposes beta-glucan	cell wall integrity	ND	7.02778e-17
HYS2	C5_04740C_A	Uncharacterized	Hys2p	Putative DNA polymerase III (delta) subunit with a predicted role in DNA replication and DNA repair; cell-cycle regulated periodic mRNA expression	DNA-RNA, transcription, translation, repair	cytosol, nucleus	7.02778e-17
orf19.1229	C1_07690C_A	Uncharacterized	C1_07690cp_a	Ortholog(s) have role in protein export from nucleus, snRNA import into nucleus and nuclear envelope, nuclear periphery, nucleus localization	DNA-RNA	nucleus	7.02778e-17
PTK2	C6_01710C_A	Verified	Ptk2p	Putative protein kinase of polyamine import; mutation confers hypersensitivity to high concentrations of tunicamycin; YPD flow model biofilm induced; rat catheter and Spider biofilm induced	transport	cytoplasm, nucleus, plasma membrane	7.02778e-17
orf19.1403	C2_09510C_A	Uncharacterized	C2_09510cp_a	Ortholog(s) have ATP:ADP antiporter activity, calcium ion binding activity and role in ADP transport, ATP transport, mitochondrial transport	Other: complex binding , spliceosmome, enzymes, metabolism, proteasome, vacuolar, vesicle-mediated transport	ND	7.02778e-17
FMP45	C7_02240W_A	Verified	Fmp45p	Predicted membrane protein induced during mating; mutation confers hypersensitivity to toxic ergosterol analog, to amphotericin B; alkaline repressed; repressed by alpha pheromone in SpiderM medium; rat catheter, Spider biofilm induced	membrane	cell bud membrane, plasma membrane raft	7.02778e-17
orf19.6578	C7_01510W_A	Uncharacterized	C7_01510wp_a	Predicted membrane transporter; vesicular neurotransmitter (VNT) family, major facilitator superfamily (MFS); repressed in core caspofungin response; induced in oralpharyngeal candidasis; Spider biofilm induced	transport	plasma membrane	7.02778e-17
orf19.5539	C6_02680W_A	Uncharacterized	C6_02680wp_a	Ortholog(s) have SNAP receptor activity, role in retrograde vesicle-mediated transport, Golgi to endoplasmic reticulum and SNARE complex, integral component of cytoplasmic side of endoplasmic reticulum membrane localization	Other: complex binding , spliceosmome, enzymes, metabolism, proteasome, vacuolar, vesicle-mediated transport	endoplasmic reticulum	7.02778e-17
orf19.4382	CR_03600C_A	Uncharacterized	Cr_03600cp_a	Ortholog(s) have role in retrograde vesicle-mediated transport, Golgi to endoplasmic reticulum and COPI vesicle coat localization	Other: complex binding , spliceosmome, enzymes, metabolism, proteasome, vacuolar, vesicle-mediated transport	cell vesicle	7.02778e-17
orf19.7357	C3_05760W_A	Uncharacterized	C3_05760wp_a	Ortholog(s) have phosphopantothenate--cysteine ligase activity, role in acetyl-CoA biosynthetic process from pantothenate, coenzyme A biosynthetic process and CoA-synthesizing protein complex, cytoplasm, nucleus localization	Other: complex binding , spliceosmome, enzymes, metabolism, proteasome, vacuolar, vesicle-mediated transport	cytosol, nucleus	7.02778e-17
SLC1	C3_02600C_A	Verified	Slc1p	Putative fatty acyltransferase; protein repressed during the mating process	glycerophospholipid biosynthesis	plasma membrane, lipid droplet	7.02778e-17
orf19.6291	CR_07600W_A	Uncharacterized	Fun30p	Putative ATP-dependent chromatin remodeler that interacts with Wor1p and is required for WOR1 expression and opaque cell formation; upregulated upon carbon dioxide stimulation in a Flo8p-dependent manner	Other: complex binding , spliceosmome, enzymes, metabolism, proteasome, vacuolar, vesicle-mediated transport	nucleus	7.02778e-17
ERG11	C5_00660C_A	Verified	Erg11p	Lanosterol 14-alpha-demethylase; cytochrome P450 family; role in ergosterol biosynthesis; target of azole antifungals; may contribute to drug resistance; azole or flow model biofilm induced; drug treated biofilm induced; hypoxia regulated	ergosterol biosynthesis	plasma membrane	7.02778e-17
MED1	C2_03980C_A	Uncharacterized	Med1p	RNA polymerase II mediator complex subunit; RNA polymerase II transcription cofactor	DNA-RNA	mediator complex	7.02778e-17
KIS2	C1_13610C_A	Verified	Kis2p	Scaffold protein of Snf1p complex; similar to S. cerevisiae Gal83p and Sip2p; interacts with Snf4p; interaction with Snf1p complex is regulated by carbon source, decreased on ethanol; N-terminal myristoylation; Hog1p-downregulated	Hog1p-downregulated	anchored component of membrane , cytosol, vacuolar membrane,	7.02778e-17
orf19.7459	C3_06700C_A	Verified	C3_06700cp_a	Putative mitochondrial protein with a predicted role in respiratory growth; fluconazole-induced; ketoconazole-repressed; mutants display a strong defect in flow model biofilm formation; Spider biofilm induced	Mitochondria-membrane potential-mitochondrial respiration	integral component of mitochondrial membrane	7.02778e-17
TCC1	C3_07560W_A	Verified	Tcc1p	Putative transcription factor/corepressor; regulation of filamentation and virulence; interacts with Tup1; regulates hypha-specific gene expression; contains 4 tetratricopeptide repeat (TPR) motifs; flucytosine repressed; Tbp1-induced	DNA-RNA	nucleus	7.02778e-17
NOT4	CR_03420C_A	Verified	Not4p	Putative E3 ubiquitin-protein ligase; required for maintenance, but not induction, of hyphal development; homozygous null mutant is avirulent in mouse systemic infection despite persistence in host; repressed in rat oral candidiasis	Other: complex binding , spliceosmome, enzymes, metabolism, proteasome, vacuolar, vesicle-mediated transport	cytosol	7.02778e-17
RFC2	C7_00820W_A	Uncharacterized	Rfc2p	Putative heteropentameric replication factor C subunit; periodic mRNA expression, peak at cell-cycle G1/S phase	DNA-RNA	nucleus	7.02778e-17
APN1	C3_06430W_A	Uncharacterized	Apn1p	Ortholog of S. cerevisiae Apn1; an AP endonuclease; transcript induced by interaction with macrophages; fungal-specific (no human or murine homolog)	Other: complex binding , spliceosmome, enzymes, metabolism, proteasome, vacuolar, vesicle-mediated transport	cytoplasm,mitochondrion , nucleus	7.02778e-17
IMP4	CR_07950W_A	Uncharacterized	Imp4p	Putative SSU processome component; Hap43-induced; repressed by prostaglandins; Spider biofilm induced	Other: complex binding , spliceosmome, enzymes, metabolism, proteasome, vacuolar, vesicle-mediated transport	ribosomae	7.02778e-17
SMC1	CR_03680C_A	Uncharacterized	Smc1p	Protein similar to chromosomal ATPases; RNA abundance regulated by tyrosol and cell density; cell-cycle regulated periodic mRNA expression	DNA-RNA	nucleus	7.02778e-17
orf19.6418	CR_08500W_A	Uncharacterized	Cr_08500wp_a	Ortholog(s) have unfolded protein binding activity and role in protein import into nucleus, ribosomal large subunit biogenesis	DNA-RNA	ND	7.02778e-17
orf19.7215	C1_14080W_A	Uncharacterized	C1_14080wp_a	Nucleolar protein; component of the small subunit processome containing the U3 snoRNA; involved in pre-18S rRNA processing; flow model biofilm repressed	DNA-RNA	nucleus	7.02778e-17
CDR4	C1_08070W_A	Verified	Cdr4p	Putative ABC transporter superfamily; fluconazole, Sfu1, Hog1, core stress response induced; caspofungin repressed; fluconazole resistance not affected by mutation or correlated with expression; rat catheter and flow model biofilm induced	ABC transporter	plasma membrane	7.02778e-17
orf19.675	C1_11270W_A	Uncharacterized	C1_11270wp_a	Cell wall protein; induced in core stress response and core caspofungin response; iron-regulated; amphotericin B, ketoconazole, and hypoxia induced; regulated by Cyr1, Ssn6; induced in oralpharyngeal candidasis; Spider biofilm repressed	Cell wall	ND	7.02778e-17
orf19.748	C4_05180C_A	Uncharacterized	C4_05180cp_b	Ortholog(s) have RNA binding, structural constituent of nuclear pore activity	DNA-RNA	nuclear pore	7.02778e-17
orf19.7598	CR_10230W_A	Uncharacterized	Cr_10230wp_a	Ortholog(s) have histone acetyltransferase activity, role in histone acetylation, replication-born double-strand break repair via sister chromatid exchange and Ada2/Gcn5/Ada3 transcription activator complex localization	DNA-RNA	nucleus	7.02778e-17
orf19.6580	C7_01490W_A	Uncharacterized	C7_01490wp_a	Protein of unknown function; Spider biofilm induced	unknown function	ND	7.02778e-17
PAM17	C3_02500W_A	Verified	Pam17p	Predicted component of the presequence translocase-associated import motor (PAM complex) involved in protein import into mitochondrial matrix	mitochondrial matrix	plasma membrane	7.02778e-17
orf19.1764	C2_10170C_A	Uncharacterized	C2_10170cp_a	Protein of unknown function; rat catheter and Spider biofilm induced	unknown function	ND	7.02778e-17
orf19.3272	CR_00830W_A	Uncharacterized	Cr_00830wp_a	Ortholog(s) have chaperone binding activity, role in box C/D snoRNP assembly, protein folding and R2TP complex localization	Other: complex binding , spliceosmome, enzymes, metabolism, proteasome, vacuolar, vesicle-mediated transport	R2TP Complex	7.02778e-17
DBP3	C1_10030W_A	Uncharacterized	Dbp3p	Putative ATP-dependent DEAD-box RNA helicase; Hap43-induced; repressed by prostaglandins; Spider biofilm induced	DNA-RNA	nucleolus	7.02778e-17
orf19.1372	C2_09780C_A	Uncharacterized	C2_09780cp_a	Protein of unknown function; transcript regulated by Mig1 and Tup1	unknown function	ND	7.02778e-17
orf19.1849	CR_06840W_A	Uncharacterized	Cr_06840wp_b	Ortholog(s) have U3 snoRNA binding, rRNA binding activity and role in maturation of SSU-rRNA from tricistronic rRNA transcript (SSU-rRNA, 5.8S rRNA, LSU-rRNA), ribosomal small subunit biogenesis	DNA-RNA	nucleus	7.02778e-17
SSR1	C7_00860W_A	Verified	Ssr1p	Beta-glucan associated ser/thr rich cell-wall protein with a role in cell wall structure; GPI anchor; highly mutable due to internal Ser-Ala tandem repeats; detected at germ tube plasma membrane; repressed in cells treated with Congo Red	Cell wall	cell wall	7.02778e-17
STT3	C2_01670C_A	Verified	Stt3p	Putative oligosaccharyltransferase complex component; flow model and rat catheter biofilm repressed	membrane: ergosterol biosynthesis	plasma membrane	7.02778e-17
CSE4	C3_00860W_A	Verified	Cse4p	Centromeric histone H3 variant; role in structural changes of centromeric nucleosomes during cell cycle; 4 nucleosomes bind 1 centromere, each has 1 Cse4 molecule during most of cell cycle, 2 molecules in anaphase; Spider biofilm repressed	DNA-RNA	nucleus	7.02778e-17
RMT2	C5_00680W_A	Verified	Rmt2p	Minor protein arginine methyltransferases (PRMT) involved in methylation of arginine residues	Other: complex binding , spliceosmome, enzymes, metabolism, proteasome, vacuolar, vesicle-mediated transport	cytoplasm , nucleus	7.02778e-17
HSM3	C7_03450C_A	Uncharacterized	Hsm3p	Ortholog(s) have role in mismatch repair, proteasome regulatory particle assembly and cytosol, nucleus localization	Other: complex binding , spliceosmome, enzymes, metabolism, proteasome, vacuolar, vesicle-mediated transport	cytoplasm , nucleus	7.02778e-17
orf19.2266	C2_07110C_A	Uncharacterized	C2_07110cp_a	Ortholog(s) have ATPase, DNA binding, nucleosome binding activity, role in sister chromatid cohesion and Isw1a complex localization	DNA-RNA, transcription, translation, repair	nucleus	7.02778e-17
orf19.4132	C5_01420W_A	Verified	C5_01420wp_a	Protein of unknown function; UPF0057 protein family member; localizes to the plasma membrane; Spider biofilm induced	plasma membrane	plasma membrane	7.02778e-17
orf19.2002	C2_01220W_A	Uncharacterized	C2_01220wp_a	Ortholog(s) have structural constituent of nuclear pore activity	DNA-RNA	nucleus	7.02778e-17
orf19.182	C2_04820W_A	Uncharacterized	C2_04820wp_a	Ortholog(s) have rRNA (guanine-N1-)-methyltransferase activity, role in rRNA modification and mitochondrion localization	DNA-RNA	mitochondrion	7.02778e-17
SAM4	C1_08410C_A	Uncharacterized	Sam4p	Putative S-adenosylmethionine-homocysteine methyltransferase; Hap43-repressed; alkaline induced; Spider biofilm repressed	Other: complex binding , spliceosmome, enzymes, metabolism, proteasome, vacuolar, vesicle-mediated transport	matriz biopelícula	7.02778e-17
DIP2	C1_08290C_A	Verified	Dip2p	Putative small ribonucleoprotein complex; Tn mutation affects filamentous growth; physically interacts with TAP-tagged Nop1; heterozygous null mutant exhibits resistance to parnafungin; Hap43-induced gene; Spider biofilm induced	DNA-RNA	nucleolus	7.02778e-17
BRG1	C1_05140W_A	Verified	Brg1p	Transcription factor; recruits Hda1 to hypha-specific promoters; Tn mutation affects filamentation; Hap43-repressed; Spider and flow model biofilm induced; required for Spider biofilm formation; Bcr1-repressed in RPMI a/a biofilms	DNA-RNA	nucleolus	7.02778e-17
PEX1	C7_02490W_A	Uncharacterized	Pex1p	Peroxisomal ATPase involved in import of peroxisomal matrix proteins; involved in oxidative stress tolerance	involved in oxidative stress tolerance	peroxisome	7.02778e-17
GCR3	C1_08420W_A	Verified	Gcr3p	Functional homolog of S. cerevisiae Gcr3, which acts in regulation of glycolytic genes; no intron predicted, in contrast to intron in S. cerevisiae GCR3 gene	DNA-RNA	ribosome	7.02778e-17
orf19.1336.2	C7_03380W_A	Uncharacterized	C7_03380wp_a	Ortholog(s) have role in mitochondrial respiratory chain complex assembly and mitochondrial intermembrane space localization	Mitochondria-membrane potential-mitochondrial respiration	mitochondrial intermembrane space	7.02778e-17
orf19.5394.1	C3_00620C_A	Uncharacterized	C3_00620cp_a	Ortholog(s) have role in mitochondrial cytochrome c oxidase assembly and integral component of mitochondrial inner membrane, mitochondrial intermembrane space localization	Mitochondria-membrane potential-mitochondrial respiration	mitochondrial membrane	7.02778e-17
orf19.4496	C2_04540C_A	Uncharacterized	Gdt1p	Golgi Ca2+/H+ exchanger, plays a compensatory role for the calcium pump Pmr1p in regulation of calcium homeostasis	Other: complex binding , spliceosmome, enzymes, metabolism, proteasome, vacuolar, vesicle-mediated transport	Golgi apparatus, vacuole, membrane	7.02778e-17
SNG4	C7_03440W_A	Uncharacterized	Sng4p	Putative membrane transporter; Hap43-induced; inducd by Mnl1p under weak acid stress; shows Mob2-dependent hyphal regulation	membrane transporter	ND	7.02778e-17
SIM1	C1_13940W_A	Verified	Sim1p	Adhesin-like protein; involved in cell wall maintenance, redundant with Sun41; possibly secreted; macrophage-repressed; repressed by Rim101, Cyr1, Ras1; Spider biofilm induced	cell wall maintenance	cell wall	7.02778e-17
orf19.6400	CR_08330W_A	Uncharacterized	Cr_08330wp_a	Ortholog(s) have role in inositol metabolic process, protein import into nucleus and nuclear envelope localization	DNA-RNA	nucleus	7.02778e-17
orf19.5991	C3_05160C_A	Uncharacterized	C3_05160cp_a	Ortholog(s) have role in assembly of large subunit precursor of preribosome, maturation of 5.8S rRNA from tricistronic rRNA transcript (SSU-rRNA, 5.8S rRNA and LSU-rRNA)	DNA-RNA	nucleolus	7.02778e-17
ABZ1	C4_05290W_A	Uncharacterized	Abz1p	Ortholog(s) have 4-amino-4-deoxychorismate synthase activity and role in para-aminobenzoic acid biosynthetic process	Other: complex binding , spliceosmome, enzymes, metabolism, proteasome, vacuolar, vesicle-mediated transport	ND	7.02778e-17
orf19.1782	C2_10010C_A	Verified	C2_10010cp_a	Membrane-localized protein of unknown function	plasma membrane	membrana	7.02778e-17
orf19.6628	CR_05840W_A	Uncharacterized	Cr_05840wp_a	Protein of unknown function; rat catheter biofilm repressed	unknown function	nucleus	7.02778e-17
BMS1	C3_01000W_A	Verified	Bms1p	Putative GTPase; Hap43-induced gene; mutation confers resistance to 5-fluorocytosine (5-FC); flucytosine induced; repressed by prostaglandins; Spider biofilm induced	Other: complex binding , spliceosmome, enzymes, metabolism, proteasome, vacuolar, vesicle-mediated transport	nucleus, cytoplasm	7.02778e-17
orf19.4294	C5_02740W_A	Uncharacterized	C5_02740wp_a	Ortholog(s) have oxidoreductase activity, role in cytochrome c-heme linkage, mitochondrial membrane organization and extrinsic component of mitochondrial inner membrane localization	Mitochondria-membrane potential-mitochondrial respiration	mitochondrial membrane	7.02778e-17
orf19.2045	C2_00790C_A	Uncharacterized	C2_00790cp_a	Ortholog(s) have diacylglycerol kinase activity and role in phosphatidic acid biosynthetic process, regulation of isopentenyl diphosphate biosynthetic process, mevalonate pathway	Other: complex binding , spliceosmome, enzymes, metabolism, proteasome, vacuolar, vesicle-mediated transport	endoplasmic reticulum, membrana	7.02778e-17
SWI1	C4_00300C_A	Verified	Swi1p	Protein involved in transcription regulation; ortholog of S. cerevisiae Swi1p, which is a subunit of the SWI/SNF chromatin remodeling complex; interacts with Snf2p; SWI/SNF complex is essential for hyphal growth and virulence	DNA-RNA, transcription, translation, repair	nucleus	7.02778e-17
MED8	C2_04530W_A	Uncharacterized	Med8p	Ortholog(s) have RNA polymerase II cis-regulatory region sequence-specific DNA binding, TBP-class protein binding, protein-macromolecule adaptor activity, transcription corepressor activity	DNA-RNA, transcription, translation, repair	core mediator complex	7.02778e-17
orf19.3744	CR_02250C_A	Uncharacterized	Cex1p	Ortholog(s) have tRNA binding activity, role in tRNA export from nucleus and cytoplasm, nuclear pore localization	DNA-RNA, transcription, translation, repair	cytoplasm , nucleus	7.02778e-17
GNP1	CR_09920W_A	Uncharacterized	Gnp1p	High-specificity proline permease; transcript upregulated in clinical strains from HIV+ patients with oral candidiasis; alkaline upregulated by Rim101; rat catheter, Spider and flow model biofilm induced	transport L-proline, carbohydrates	plasma membrane	7.02778e-17
RAX1	C3_04490W_A	Uncharacterized	Rax1p	Protein with a predicted role in bud site selection; hypha-induced expression; Spider biofilm induced	Other: complex binding , spliceosmome, enzymes, metabolism, proteasome, vacuolar, vesicle-mediated transport, chromatin remodeler	cellular bud neck	7.02778e-17
PTR22	C3_03800W_A	Verified	Ptr22p	Oligopeptide transporter involved in uptake of di-/tripeptides; regulated by Stp2 and Stp3; transcript induced upon phagocytosis by macrophage; repressed by Rim101 at pH 8; flow model biofilm induced	peptide transport	plasma membrane	7.02778e-17
orf19.2371	C7_02610C_A	Uncharacterized	C7_02610cp_a	Putative Gag protein of retrotransposon Tca2; separated by a stop codon from Pol protein orf19.2372; likely translated as single polyprotein that includes Gag, reverse transcriptase, protease, and integrase; rat catheter biofilm repressed	DNA-RNA, transcription, translation, repair	ND	7.02778e-17
orf19.3722	CR_02430C_A	Uncharacterized	Cr_02430cp_a	Predicted protein of rapamycin resistance; Spider biofilm induced	Other: complex binding , spliceosmome, enzymes, metabolism, proteasome, vacuolar, vesicle-mediated transport, chromatin remodeler	cytoplasm , nucleus	7.02778e-17
orf19.4030	C5_05350W_A	Uncharacterized	C5_05350wp_a	Ortholog(s) have DNA primase activity, single-stranded DNA binding activity and role in DNA replication, DNA replication, synthesis of RNA primer	DNA-RNA, transcription, translation, repair	cytoplasm , nucleus	7.02778e-17
orf19.5835	C2_02710C_A	Uncharacterized	C2_02710cp_a	Ortholog(s) have rRNA binding activity, role in rRNA processing, ribosomal small subunit assembly and CURI complex, UTP-C complex localization	DNA-RNA, transcription, translation, repair	nucleus	7.02778e-17
CDC21	C2_05190W_A	Uncharacterized	Cdc21p	Putative thymidylate synthase; flucytosine induced; rat catheter biofilm repressed; Spider biofilm repressed	Other: complex binding , spliceosmome, enzymes, metabolism, proteasome, vacuolar, vesicle-mediated transport, chromatin remodeler	biofilm matrix	7.02778e-17
RBE1	C1_14120C_A	Verified	Rbe1p	Pry family cell wall protein; Rim101, Efg1, Ssn6, alkaline repressed; O-glycosylation; no GPI anchor predicted; ketoconazol induced; regulated by Sef1, Sfu1, Hap4; flow model biofilm induced; rat catheter and Spider biofilm repressed	cell wall	cell wall	7.02778e-17
orf19.547	CR_04560C_A	Uncharacterized	Cr_04560cp_a	Ortholog(s) have 5'-3' exonuclease activity, 5'-flap endonuclease activity, double-stranded DNA 5'-3' exodeoxyribonuclease activity, single-stranded DNA 5'-3' exodeoxyribonuclease activity	DNA-RNA, transcription, translation, repair	cytosol, mitochondrion, nucleus	7.02778e-17
NAT5	CR_04070W_A	Uncharacterized	Nat5p	Subunit of the N-terminal acetyltransferase NatA; Spider biofilm repressed	Other: complex binding , spliceosmome, enzymes, metabolism, proteasome, vacuolar, vesicle-mediated transport, chromatin remodeler	cytoplasm	7.02778e-17
orf19.3453	C6_02140W_A	Uncharacterized	C6_02140wp_a	Has domain(s) with predicted role in signal transduction and intracellular anatomical structure localization	DNA-RNA, transcription, translation, repair	intracellular anatomical structure	7.02778e-17
orf19.443	C1_05230W_A	Uncharacterized	C1_05230wp_a	Ortholog(s) have RNA polymerase III activity, role in tRNA transcription by RNA polymerase III, transcription initiation from RNA polymerase III promoter and RNA polymerase III complex localization	DNA-RNA, transcription, translation, repair	nucleus	7.02778e-17
orf19.3949	C5_04640C_A	Uncharacterized	C5_04640cp_a	Ortholog(s) have ATPase, chromatin binding, histone binding activity	Other: complex binding , spliceosmome, enzymes, metabolism, proteasome, vacuolar, vesicle-mediated transport, chromatin remodeler	cytosol , endoplasmic reticulum membrane, nucleus	7.02778e-17
orf19.6156	C3_00840C_A	Uncharacterized	C3_00840cp_a	Ortholog of S. cerevisiae : AIM11, C. glabrata CBS138 : CAGL0I04928g, C. dubliniensis CD36 : Cd36_80770, C. parapsilosis CDC317 : CPAR2_102260 and C. auris B8441 : B9J08_002841	Other: complex binding , spliceosmome, enzymes, metabolism, proteasome, vacuolar, vesicle-mediated transport, chromatin remodeler	ND	7.02778e-17
SUR2	C2_02860W_A	Uncharacterized	Sur2p	Putative ceramide hydroxylase; predicted enzyme of sphingolipid biosynthesis; regulated by Tsa1, Tsa1B under H2O2 stress conditions; Spider and flow model biofilm induced	oxidoreductase activity	endoplasmic reticulum	7.02778e-17
orf19.446.2	C1_05180C_A	Uncharacterized	C1_05180cp_a	Protein with a NADH-ubiquinone oxidoreductase B18 subunit domain; gene has intron	oxidoreductase	mitochondrion	7.02778e-17
DPM1	C1_08010W_A	Verified	Dpm1p	Dolichol-phosphate mannose synthase catalytic subunit; filament induced; Tup1-regulated; flow model and rat catheter biofilm repressed	cell wall biogenesis	membrana, endoplasmic reticulum	7.02778e-17
SWI4	C1_01790W_A	Verified	Swi4p	Putative component of the SBF transcription complex involved in G1/S cell-cycle progression; periodic mRNA expression, peak at cell-cycle G1/S phase; predicted, conserved MBF binding sites upstream of G1/S-regulated genes	DNA-RNA, transcription, translation, repair	nuclues	7.02778e-17
SGD1	CR_03650W_A	Uncharacterized	Sgd1p	Predicted small ribosomal subunit biogenesis protein; repressed in core stress response; transcript increases in populations of cells exposed to fluconazole over multiple generations; Spider biofilm induced	DNA-RNA, transcription, translation, repair	nucleus	7.02778e-17
orf19.3977	C5_04900C_A	Uncharacterized	C5_04900cp_a	Protein with a role in translation; flow model biofilm repressed	DNA-RNA, transcription, translation, repair	ND	7.02778e-17
orf19.1083	C6_04260C_A	Uncharacterized	C6_04260cp_a	Putative protein of unknown function; macrophage-induced gene. Protein containing a DUF814 domain of unknown function, which is found in putative fibronectin or fibrinogen-binding protein (IPF14574)	unknown function	ND	7.02778e-17
orf19.7304	CR_09070C_A	Uncharacterized	Cr_09070cp_a	Protein of unknown function; Hap43-induced; transcript induced early in infection of reconstituted human epithelium, while expression of the C. dubliniensis ortholog is not upregulated; mutants are viable; rat catheter biofilm repressed	unknown function	ND	7.02778e-17
orf19.7403	C3_06290W_A	Uncharacterized	C3_06290wp_a	Putative protein of unknown function. Ortholog of S. cerevisiae : YML020W, C. glabrata CBS138 : CAGL0G07062g, C. dubliniensis CD36 : Cd36_86190, C. parapsilosis CDC317 : CPAR2_404740 and C. auris B8441 : B9J08_000043	unknown function	ND	7.02778e-17
NUP85	C3_04400C_A	Verified	Nup85p	Ortholog of S. cerevisiae Nup85; a structural constituent of the nuclear pore; required for alkaline-induced hyphal morphogenesis and for SD or Spider media biofilm formation	DNA-RNA, transcription, translation, repair	nucleus	7.02778e-17
orf19.2527	CR_01410C_A	Verified	Cr_01410cp_a	Putative protein of unknown function; Hap43-induced; required for normal biofilm growth; F-12/CO2 early biofilm induced	unknown function	cytosol and nucleus	7.02778e-17
orf19.399	C1_08540C_A	Uncharacterized	Ypk1p	Probable serine/threonine protein kinase; null mutant grows slowly, lacks hyphal development, has abnormal actin polarization, and is hypersensitive to a sphingolipid inhibitor; appears to act in a pathway with FPK1, PKH2, and PKH3	Other: complex binding , spliceosmome, enzymes, metabolism, proteasome, vacuolar, vesicle-mediated transport, chromatin remodeler	plasma membrane and cytosol	7.02778e-17
ERG27	CR_01140C_A	Verified	Erg27p	3-Keto sterol reductase of ergosterol biosynthesis; acts in C-4 sterol demethylation with Erg25p and Erg26p; possible drug target, essential for viability; functional homolog of S. cerevisiae Erg27p	ergosterol biosynthesis	endoplasmic reticulum	7.02778e-17
SEC22	CR_03970C_A	Uncharacterized	Sec22p	Ortholog(s) have SNAP receptor activity and role in endoplasmic reticulum to Golgi vesicle-mediated transport, retrograde vesicle-mediated transport, Golgi to endoplasmic reticulum, vesicle fusion, vesicle fusion with Golgi apparatus	Other: complex binding , spliceosmome, enzymes, metabolism, proteasome, vacuolar, vesicle-mediated transport, chromatin remodeler	Golgi apparatus and endoplasmic reticulum	7.02778e-17
orf19.1360.1	C2_09910C_A	Uncharacterized	C2_09910cp_a	Putative adhesin-like protein	Other: complex binding , spliceosmome, enzymes, metabolism, proteasome, vacuolar, vesicle-mediated transport, chromatin remodeler	membrane	7.02778e-17
orf19.3045	C1_03440C_A	Uncharacterized	C1_03440cp_a	Predicted aldehyde dehydrogenase domain; virulence-group-correlated expression	Other: complex binding , spliceosmome, enzymes, metabolism, proteasome, vacuolar, vesicle-mediated transport, chromatin remodeler	cytoplasmic	7.02778e-17
SRP54	CR_01110W_A	Uncharacterized	Srp54p	Putative signal recognition particle (SRP) subunit; induced in ssr1 null; Spider biofilm repressed	Other: complex binding , spliceosmome, enzymes, metabolism, proteasome, vacuolar, vesicle-mediated transport, chromatin remodeler	endoplasmic reticulum	7.02778e-17
orf19.1300	C4_03780C_A	Verified	C4_03780cp_a	Putative mitochondrial membrane protein; homozygous transposon insertion causes decreased colony wrinkling under filamentous growth-inducing conditions, but does not block true hyphal formation in liquid media	Other: complex binding , spliceosmome, enzymes, metabolism, proteasome, vacuolar, vesicle-mediated transport, chromatin remodeler	mitochondrial membrane	7.02778e-17
CGT1	C4_02010C_A	Verified	Cgt1p	UDP-glucose:ceramide glucosyltransferase (glucosylceramide synthase [GCS], EC 2.4.1.80); involved in glucosylceramide biosynthesis, which is important for virulence	Other: complex binding , spliceosmome, enzymes, metabolism, proteasome, vacuolar, vesicle-mediated transport, chromatin remodeler	membrane	7.02778e-17
CDC24	C5_01970C_A	Verified	Cdc24p	GDP-GTP exchange factor for Cdc42p; phosphorylated; required for maintenance of hyphal growth; misexpression blocks hyphal growth and causes avirulence in a mouse model of systemic infection; antigenic during human oral infection	phospholipid binding	cytoplasm and nucleus	7.02778e-17
orf19.7153	C7_04200C_A	Uncharacterized	C7_04200cp_a	Putative exportin, member of the Exportin-T family; flow model biofilm repressed	Other: complex binding , spliceosmome, enzymes, metabolism, proteasome, vacuolar, vesicle-mediated transport, chromatin remodeler	cytoplasm and nuclear matrix	7.02778e-17
GIT3	C5_00880C_A	Verified	Git3p	Glycerophosphocholine permease; white cell specific transcript; fungal-specific; alkaline repressed; caspofungin, macrophage/pseudohyphal-repressed; flow model biofilm induced; Spider biofilm induced	glycerophosphodiester transmembrane transport, carbohydrate transport	membrane	7.02778e-17
orf19.1527	C2_02110C_A	Uncharacterized	C2_02110cp_a	Protein of unknown function; Spider biofilm induced	unknown function	ND	7.02778e-17
orf19.7307	CR_09110C_A	Uncharacterized	Cr_09110cp_a	Putative oxidoreductase; similar to S. cerevisiae Pga3p; possible Kex2p substrate	oxidoreductase activity, protein transport	plasma membrane	7.02778e-17
orf19.4626	C4_01670C_A	Uncharacterized	C4_01670cp_a	Ortholog(s) have role in TOR signaling, positive regulation of transcription by RNA polymerase I and cytosol, extrinsic component of membrane localization	Other: complex binding , spliceosmome, enzymes, metabolism, proteasome, vacuolar, vesicle-mediated transport, chromatin remodeler	cytosol	7.02778e-17
HBR3	C3_03650W_A	Uncharacterized	Hbr3p	Essential protein; regulated by hemoglobin; S. cerevisiae ortholog is essential; Hap43p-induced gene	Other: complex binding , spliceosmome, enzymes, metabolism, proteasome, vacuolar, vesicle-mediated transport, chromatin remodeler	nucleus and preribosome, small subunit precursor	7.02778e-17
HSP30	C1_01990W_A	Verified	Hsp30p	Putative heat shock protein; fluconazole repressed; amphotericin B induced; Spider biofilm induced; rat catheter biofilm induced	carbohydrate transport	plasma membrane	7.02778e-17
orf19.5368	C2_10850C_A	Uncharacterized	C2_10850cp_a	Ortholog of Vms1; component of a Cdc48-complex involved in protein quality control in S. cerevisiae; Spider biofilm repressed	Other: complex binding , spliceosmome, enzymes, metabolism, proteasome, vacuolar, vesicle-mediated transport, chromatin remodeler	cytosol, endoplasmic reticulum membrane, mitochondrion	7.02778e-17
PGA1	CR_10480W_A	Verified	Pga1p	Putative GPI-anchored protein; induced during cell wall regeneration; required for normal adhesion to host cells and for adherence during Sabouraud biofilm formation; Spider biofilm induced	adhesion of symbiont to host , cell adhesion involved in single-species biofilm formation, filamentous growth	cell surface	7.02778e-17
FTR1	C1_14130W_A	Verified	Ftr1p	High-affinity iron permease; required for mouse virulence, low-iron growth; iron, amphotericin B, caspofungin, ciclopirox, Hog1p, Sef1p, Sfu1p, and Hap43p regulated; complements S. cerevisiae ftr1 iron transport; Hap43p-repressed	ferrous iron transmembrane transporter activity and iron ion binding	cell surface, plasma membrane	7.02778e-17
orf19.4430	C1_07390W_A	Uncharacterized	C1_07390wp_a	Ortholog(s) have ubiquitin binding activity and role in proteasome-mediated ubiquitin-dependent protein catabolic process	Other: complex binding , spliceosmome, enzymes, metabolism, proteasome, vacuolar, vesicle-mediated transport, chromatin remodeler	ND	7.02778e-17
orf19.792	C2_04280W_A	Uncharacterized	C2_04280wp_a	Ortholog(s) have protein serine/threonine kinase activity, protein serine/threonine/tyrosine kinase activity, protein tyrosine kinase activity	Other: complex binding , spliceosmome, enzymes, metabolism, proteasome, vacuolar, vesicle-mediated transport, chromatin remodeler	ND	7.02778e-17
orf19.1646	C3_02020W_A	Uncharacterized	C3_02020wp_b	Ortholog(s) have rRNA primary transcript binding activity	DNA-RNA, transcription, translation, repair	90S preribosome and nucleolus	7.02778e-17
TSM1	C6_04500C_A	Uncharacterized	Tsm1p	Putative transcription initiation factor TFIID subunit; transcript is upregulated in clinical isolates from HIV+ patients with oral candidiasis; Nrg1-regulated	DNA-RNA, transcription, translation, repair	transcription factor TFIID complex	7.02778e-17
FZO1	C4_04260C_A	Uncharacterized	Fzo1p	Mitochondrial biogenesis protein; rat catheter and Spider biofilm induced	Hog1-mediated oxidative stress pathway, Mitochondria influence CDR1 efflux pump activity, ergosterol levels in Candida albicans	mitochondrial outer membrane	7.02778e-17
orf19.491	CR_04080C_A	Verified	Sec63p	Endoplasmic reticulum (ER) protein-translocation complex subunit	strés RE	plasma membrane, endoplasmic reticulum, nuclear envelope	7.02778e-17
TRM2	C1_01380C_A	Uncharacterized	Trm2p	Putative tRNA methyltransferase; repressed by prostaglandins; Spider biofilm induced	DNA-RNA, transcription, translation, repair	ND	7.02778e-17
NUP84	C4_03800C_A	Uncharacterized	Nup84p	Ortholog(s) have structural constituent of nuclear pore activity	DNA-RNA, transcription, translation, repair	nucleus	7.02778e-17
orf19.843	C2_03780C_A	Uncharacterized	C2_03780cp_a	Putative DNA repair exonuclease; fungal-specific (no human or murine homolog)	DNA-RNA, transcription, translation, repair	ND	7.02778e-17
PMT1	C7_02890C_A	Verified	Pmt1p	Protein mannosyltransferase; required for virulence in mice and for adhesion to epithelial cells; role in hyphal growth and drug sensitivity; Als1, Sec20, Kre9, Pir1 are substrates; 1 of 5 PMT family members	Other: complex binding , spliceosmome, enzymes, metabolism, proteasome, vacuolar, vesicle-mediated transport, chromatin remodeler	plasma membrane, endoplasmic reticulum membrane	7.02778e-17
orf19.3202	C5_01730W_A	Uncharacterized	C5_01730wp_a	Ortholog of C. dubliniensis CD36 : Cd36_51590, C. parapsilosis CDC317 : CPAR2_303610, C. auris B8441 : B9J08_001456 and Candida tenuis NRRL Y-1498 : CANTEDRAFT_135127	Other: complex binding , spliceosmome, enzymes, metabolism, proteasome, vacuolar, vesicle-mediated transport, chromatin remodeler	ND	7.02778e-17
orf19.6923.1	C3_03920W_A	Uncharacterized	C3_03920wp_a	Ortholog of C. parapsilosis CDC317 : CPAR2_502850, Candida tenuis NRRL Y-1498 : CANTEDRAFT_135869, Debaryomyces hansenii CBS767 : DEHA2F18260g and Pichia stipitis Pignal : psti_CGOB_00119	Other: complex binding , spliceosmome, enzymes, metabolism, proteasome, vacuolar, vesicle-mediated transport, chromatin remodeler	ND	7.02778e-17
SRD1	C2_01980C_A	Uncharacterized	Srd1p	Sur7 family protein with PalI-like domains; not required for stress responses; mutant is viable	Other: complex binding , spliceosmome, enzymes, metabolism, proteasome, vacuolar, vesicle-mediated transport, chromatin remodeler	plasma membrane	7.02778e-17
ERG2	C1_00800C_A	Verified	Erg2p	C-8 sterol isomerase; enzyme of ergosterol biosynthesis; converts fecosterol to episterol; mutant is hypersensitive to multiple drugs; ketoconazole-induced; flow model and Spider biofilm repressed	C-8 sterol isomerase activity, cellular response to drug, ergosterol biosynthetic process	endoplasmic reticulum	7.02778e-17
PBP2	C6_03940C_A	Uncharacterized	Pbp2p	Putative RNA binding protein; transcript regulated by Nrg1, Mig1, and Tup1	DNA-RNA, transcription, translation, repair	cytoplasm and nucleus	7.02778e-17
NOP8	C6_04330W_A	Uncharacterized	Nop8p	Ortholog of S. cereviiae Nop8; has a role in ribosomal large subunit biogenesis; rat catheter and Spider biofilm induced	Other: complex binding , spliceosmome, enzymes, metabolism, proteasome, vacuolar, vesicle-mediated transport, chromatin remodeler	nucleolus	7.02778e-17
orf19.6828	C3_06760W_A	Uncharacterized	C3_06760wp_a	Ortholog(s) have role in rRNA processing and preribosome, large subunit precursor localization	DNA-RNA, transcription, translation, repair	preribosome	7.02778e-17
LIG1	C7_02060W_A	Verified	Lig1p	tRNA ligase; functional homolog ofS. cerevisiae Trl1	DNA-RNA, transcription, translation, repair	cytoplasm, nuclear inner membrane	7.02778e-17
orf19.2452	C1_05950C_A	Uncharacterized	C1_05950cp_a	Protein of unknown function; induced in high iron; repressed in core caspofungin response; ketoconazole-repressed; colony morphology-related gene regulation by Ssn6; possibly subject to Kex2 processing	unknown function	ND	7.02778e-17
HGT19	C3_00220W_A	Verified	Hgt19p	Putative MFS glucose/myo-inositol transporter; 20 member family; 12 transmembrane segments, extended N terminus; expressed in rich medium; Hap43, phagocytosis, rat catheter, Spider and flow model biofilm induced	glucose transmembrane transporter activity, sugar transmembrane transporter activity	membrane, plasma membrane	7.02778e-17
orf19.3810	C4_04720W_A	Uncharacterized	C4_04720wp_a	Ortholog(s) have methylenetetrahydrofolate dehydrogenase (NAD+) activity, role in folic acid-containing compound biosynthetic process, one-carbon metabolic process, purine nucleobase biosynthetic process and cytosol localization	Other: complex binding , spliceosmome, enzymes, metabolism, proteasome, vacuolar, vesicle-mediated transport, chromatin remodeler	cytosol	7.02778e-17
ERG26	C4_06270C_A	Verified	Erg26p	C-3 sterol dehydrogenase, catalyzes the 2nd of 3 steps required to remove 2 C-4 methyl groups from an intermediate in ergosterol biosynthesis; amphotericin B, caspofungin repressed; Spider biofilm repressed	C-3 sterol dehydrogenase (C-4 sterol decarboxylase) activity, ergosterol biosynthetic process	endoplasmic reticulum	7.02778e-17
SEC7	C3_04820C_A	Verified	Sec7p	Putative guanine nucleotide exchange factor (GEF); mutation confers hypersensitivity to Brefeldin A; caspofungin repressed	DNA-RNA, transcription, translation, repair	Golgi apparatus,cytosol, nuclear envelope	7.02778e-17
orf19.1152	C1_11670W_A	Uncharacterized	C1_11670wp_a	Protein of unknown function; induced in core stress response; Gcn2 and Gcn4 regulated; flow model biofilm induced; Spider biofilm induced	unknown function	ND	7.02778e-17
orf19.4123	C2_04870C_A	Uncharacterized	C2_04870cp_a	Putative THO complex subunit; possibly an essential gene, disruptants not obtained by UAU1 method; protein newly produced during adaptation to the serum	Other: complex binding , spliceosmome, enzymes, metabolism, proteasome, vacuolar, vesicle-mediated transport, chromatin remodeler	nucleus	7.02778e-17
orf19.164	CR_02570C_A	Uncharacterized	Cr_02570cp_a	Ortholog(s) have triglyceride lipase activity, role in triglyceride catabolic process and peroxisomal matrix localization	Other: complex binding , spliceosmome, enzymes, metabolism, proteasome, vacuolar, vesicle-mediated transport, chromatin remodeler	peroxisomal matrix	7.02778e-17
SMI1B	C3_05350C_A	Uncharacterized	Smi1bp	Putative cell wall assembly regulatory protein; Rim101-repressed; possibly an essential gene, disruptants not obtained by UAU1 method	cell wall	ND	7.02778e-17
DBF2	C2_06670C_A	Verified	Dbf2p	Essential serine/threonine protein kinase involved in mitotic spindle formation and cytokinesis; required for septum formation, exit from mitosis, and normal hyphal morphogenesis; virulence-group-correlated expression	Other: complex binding , spliceosmome, enzymes, metabolism, proteasome, vacuolar, vesicle-mediated transport, chromatin remodeler	cell septum, spindle pole body	7.02778e-17
UTP4	C3_02130W_A	Verified	Utp4p	Putative U3 snoRNA-associated protein; Hap43-induced; physically interacts with TAP-tagged Nop1; Spider biofilm induced	DNA-RNA, transcription, translation, repair	90S preribosome, nucleolus	7.02778e-17
LEU3	C5_02180C_A	Verified	Leu3p	Zn(II)2Cys6 transcription factor; predicted regulator branched-c ofhain amino acid biosynthesis genes; alkaline induced; induced by Mnl1 under weak acid stress; required for yeast cell adherence to silicone substrate; Spider biofilm induced	DNA-RNA, transcription, translation, repair	nucleus	7.02778e-17
orf19.6260	C1_06530C_A	Uncharacterized	C1_06530cp_a	Ubiquitin-specific protease; cleaves ubiquitin from ubiquitinated proteins; Spider biofilm induced	Other: complex binding , spliceosmome, enzymes, metabolism, proteasome, vacuolar, vesicle-mediated transport, chromatin remodeler	nucleus	7.02778e-17
RFA1	C2_00380C_A	Uncharacterized	Rfa1p	Putative DNA replication factor A; RNA abundance regulated by cell cycle, tyrosol and cell density	DNA-RNA, transcription, translation, repair	chromosome, telomeric region; cytoplasm and nucleus	7.02778e-17
YPT52	C1_14100W_A	Verified	Ypt52p	Rab-family GTPase involved in vacuolar trafficking, colocolizes with Vps1p and Ypt53p in late endosome	Other: complex binding , spliceosmome, enzymes, metabolism, proteasome, vacuolar, vesicle-mediated transport, chromatin remodeler	late endosome, membrane	7.02778e-17
ROB1	C1_13620W_A	Verified	Rob1p	Zn(II)2Cys6 transcription factor; null mutant displays reduced hyphal growth and abnormal virulence; reference strain SC5314 carries a rare gain-of-function allele (ROB1-946S) that impacts filamentation, biofilms, and commensalism	DNA-RNA, transcription, translation, repair	chromatin, nucleus	7.02778e-17
VRG4	C1_07700C_A	Verified	Vrg4p	GDP-mannose transporter; essential; required for glycosylation, hyphal growth; functional homolog of S. cerevisiae Vrg4p, which imports GDP-mannose from cytoplasm to Golgi for protein and lipid mannosylation; no mammalian homolog	GDP-mannose transmembrane transporter activity , hyphal growth	Golgi apparatus, integral component of membrane	7.02778e-17
orf19.1528	C2_02120W_A	Uncharacterized	C2_02120wp_a	Putative mitochondrial RNA polymerase specificity factor; possibly an essential gene, disruptants not obtained by UAU1 method	DNA-RNA, transcription, translation, repair	mitochondrial matrix ,mitochondrial intermembrane space and nucleus	7.02778e-17
ALS2	CR_07070C_A	Verified	Als2p	Cell wall adhesin; epithelial adhesion, endothelial invasion; alleles vary in adhesiveness; immunoprotective in mice; binds SspB adhesin of S. gordonii in mixed biofilm; induced in/required for Spider biofilm; flow model biofilm repressed	cell adhesion molecule binding, endocytosis, filamentous growth of a population of unicellular organisms	cell surface, fungal-type cell wall, hyphal cell wall, yeast-form cell wall	7.02778e-17
CDC55	C2_01600C_A	Uncharacterized	Cdc55p	Ortholog(s) have protein phosphatase regulator activity, protein serine/threonine phosphatase activity	Other: complex binding , spliceosmome, enzymes, metabolism, proteasome, vacuolar, vesicle-mediated transport, chromatin remodeler	cellular bud neck, cellular bud tip, cytoplasm, nucleus	7.02778e-17
orf19.5555	C6_02810C_A	Uncharacterized	C6_02810cp_a	Ortholog of C. dubliniensis CD36 : Cd36_63300, Candida tropicalis NEW ASSEMBLY : CTRG1_05769, Candida tropicalis MYA-3404 : CTRG_05769 and Candida albicans WO-1 : CAWG_0507	Other: complex binding , spliceosmome, enzymes, metabolism, proteasome, vacuolar, vesicle-mediated transport, chromatin remodeler	ND	7.02778e-17
ERG5	C7_02840C_A	Verified	Erg5p	Putative C-22 sterol desaturase; fungal C-22 sterol desaturases are cytochrome P450 enzymes of ergosterol biosynthesis, catalyze formation of the C-22(23) double bond in the sterol side chain; transposon mutation affects filamentous growth	C-22 sterol desaturase activity, electron transfer activity, monooxygenase activity . ergosterol biosynthetic process	endoplasmic reticulum, plasma membrane	7.02778e-17
CIS2	C1_00550W_A	Uncharacterized	Cis2p	Putative role in regulation of biogenesis of the cell wall; upregulated in biofilm; Gcn4p-regulated	Putative role in regulation of biogenesis of the cell wall;	fungal-type vacuole	7.02778e-17
ERV29	C4_02120W_A	Verified	Erv29p	Putative SURF4 family member; plasma membrane-localized; flow model biofilm repressed	COPII receptor activity, ergosterol biosynthetic process	plasma membrane, ER to Golgi transport vesicle	7.02778e-17
orf19.2863	CR_03000C_A	Uncharacterized	Cr_03000cp_a	Ortholog of C. dubliniensis CD36 : Cd36_28090, C. parapsilosis CDC317 : CPAR2_802560, C. auris B8441 : B9J08_000343 and Candida tenuis NRRL Y-1498 : CANTEDRAFT_104949	Other: complex binding , spliceosmome, enzymes, metabolism, proteasome, vacuolar, vesicle-mediated transport, chromatin remodeler	ND	7.02778e-17
MAK21	C3_04560W_A	Verified	Mak21p	Putative 66S pre-ribosomal particle subunit; mutation confers hypersensitivity to tubercidin (7-deazaadenosine)	Other: complex binding , spliceosmome, enzymes, metabolism, proteasome, vacuolar, vesicle-mediated transport, chromatin remodeler	nucleolus, preribosome, large subunit precursor	7.02778e-17
RPD3	CR_02760C_A	Verified	Rpd3p	Histone deacetylase; regulates frequency of white-to-opaque and opaque-to-white switching; greater expression in white cells than opaque cells; has conserved deacetylation motif	DNA-RNA, transcription, translation, repair	ND	7.02778e-17
MRP17	C5_00420C_A	Uncharacterized	Mrp17p	Predicted mitochondrial ribosomal protein	DNA-RNA, transcription, translation, repair	mitochondrial small ribosomal subunit	7.02778e-17
CAK1	C2_04270W_A	Verified	Cak1p	Monomeric CDK-activating kinase; functional homolog of S. cerevisiae Cak1p; phosphorylates cyclin-free human CDK2; lacks glycine loop motif; conserved lysine (K36) not required for activity; possibly essential gene (by UAU1 method)	Other: complex binding , spliceosmome, enzymes, metabolism, proteasome, vacuolar, vesicle-mediated transport, chromatin remodeler	cytoplasm	7.02778e-17
orf19.7578	CR_10020C_A	Uncharacterized	Cr_10020cp_a	Ortholog(s) have oligosaccharide binding activity and role in endoplasmic reticulum unfolded protein response, retrograde protein transport, ER to cytosol, ubiquitin-dependent ERAD pathway, ubiquitin-dependent glycoprotein ERAD pathway	Other: complex binding , spliceosmome, enzymes, metabolism, proteasome, vacuolar, vesicle-mediated transport, chromatin remodeler	endoplasmic reticulum lumen, luminal surveillance complex	7.02778e-17
orf19.7443	C3_06540C_A	Uncharacterized	C3_06540cp_a	Ortholog of C. dubliniensis CD36 : Cd36_86510, C. parapsilosis CDC317 : CPAR2_206110, C. auris B8441 : B9J08_002384 and Candida tenuis NRRL Y-1498 : CANTEDRAFT_112184	Other: complex binding , spliceosmome, enzymes, metabolism, proteasome, vacuolar, vesicle-mediated transport, chromatin remodeler	ND	7.02778e-17
orf19.7665	CR_10760C_A	Uncharacterized	Cr_10760cp_a	Ortholog(s) have role in mitochondrial cytochrome c oxidase assembly and mitochondrial inner membrane localization	mitochondrial cytochrome c oxidase assembly	mitochondrial inner membrane	7.02778e-17
SOD4	C2_00660C_A	Verified	Sod4p	Cu-containing superoxide dismutase; role in response to host innate immune ROS; regulated on white-opaque switch; induced under iron starvation; ciclopirox olamine induced; caspofungin repressed; SOD1,4,5,6 gene family	copper ion binding, superoxide dismutase activity	cell surface, fungal-type cell wall, hyphal cell wall, yeast-form cell wall	7.02778e-17
XOG1	C1_02990C_A	Verified	Xog1p	Exo-1,3-beta-glucanase; 5 glycosyl hydrolase family member; affects sensitivity to chitin and glucan synthesis inhibitors; not required for yeast-to-hypha transition or for virulence in mice; Hap43-induced; Spider biofilm induced	cell adhesion molecule binding , ergosterol biosynthetic process	extracellular region, extracellular vesicle, fungal-type cell wall	7.02778e-17
NRP1	C1_08000W_A	Uncharacterized	Nrp1p	Ortholog(s) have cytoplasmic stress granule localization	Other: complex binding , spliceosmome, enzymes, metabolism, proteasome, vacuolar, vesicle-mediated transport, chromatin remodeler	cytoplasmic stress granule	7.02778e-17
CDS1	C5_04100W_A	Verified	Cds1p	Protein similar to S. cerevisiae Cds1p; transposon mutation affects filamentous growth	phospholipid biosynthesis	Golgi to plasma membrane transport vesicle, endoplasmic reticulum , membrane	7.02778e-17
CTM1	CR_10360C_A	Uncharacterized	Ctm1p	Putative cytochrome c lysine methyltransferase; regulated by Gcn2 and Gcn4; transcript induced by Mnl1 under weak acid stress; early-stage flow model biofilm induced	Other: complex binding , spliceosmome, enzymes, metabolism, proteasome, vacuolar, vesicle-mediated transport, chromatin remodeler	cytosol	7.02778e-17
orf19.5406	C3_00570C_A	Verified	C3_00570cp_a	Predicted plasma membrane associated protein phosphatase; required for normal filamentous growth; mRNA binds She3 and is localized to hyphal tips	phosphoprotein phosphatase activity , filamentous growth	plasma membrane	7.02778e-17
TFC4	C3_02830W_A	Uncharacterized	Tfc4p	Putative RNA polymerase III transcription initiation factor complex (TFIIIC) subunit; induced by Mnl1 under weak acid stress; possibly essential gene, disruptants not obtained by UAU1 method	DNA-RNA, transcription, translation, repair	transcription factor TFIIIC complex	7.02778e-17
SRP101	C5_04670W_A	Uncharacterized	Srp101p	Signal recognition particle (SRP) receptor alpha subunit; involved in SRP-dependent protein targeting; rat catheter biofilm repressed	Other: complex binding , spliceosmome, enzymes, metabolism, proteasome, vacuolar, vesicle-mediated transport, chromatin remodeler	endoplasmic reticulum membrane, signal recognition particle receptor complex	7.02778e-17
GIT2	C5_00890C_A	Uncharacterized	Git2p	Putative glycerophosphoinositol permease; fungal-specific; repressed by alpha pheromone in SpiderM medium; Hap43-repressed; Spider biofilm induced	inorganic phosphate transmembrane transporter activity, ergosterol biosynthetic process	plasma membrane	7.02778e-17
orf19.5095	C1_08180C_A	Uncharacterized	Osh2p	Putative oxysterol-binding protein; caspofungin induced; possibly an essential gene, disruptants not obtained by UAU1 method	lipid binding, phospholipid binding, sterol transfer activity	cellular bud neck, endoplasmic reticulum, plasma membrane	7.02778e-17
orf19.7283	CR_08880C_A	Uncharacterized	Cr_08880cp_a	Protein of unknown function; rat catheter and Spider biofilm induced	unknown function	ND	7.02778e-17
orf19.3140.1	C4_06690C_A	Uncharacterized	C4_06690cp_a	Ortholog(s) have role in cellular response to DNA damage stimulus, proteasome assembly, ubiquitin-dependent protein catabolic process and cytoplasm, nucleus localization	DNA-RNA, transcription, translation, repair	cytoplasm, nucleus	7.02778e-17
RBT4	C1_07030C_A	Verified	Rbt4p	Pry family protein; required for virulence in mouse systemic/rabbit corneal infections; not filamentation; mRNA binds She3, is localized to hyphal tips; Hap43-induced; in both yeast and hyphal culture supernatants; Spider biofilm induced	Other: complex binding , spliceosmome, enzymes, metabolism, proteasome, vacuolar, vesicle-mediated transport, chromatin remodeler	extracellular vesicle, cell surface, extracellular region	7.02778e-17
orf19.1720	C3_01310W_A	Uncharacterized	C3_01310wp_a	Ortholog(s) have role in mitotic recombination	Other: complex binding , spliceosmome, enzymes, metabolism, proteasome, vacuolar, vesicle-mediated transport, chromatin remodeler	ND	7.02778e-17
orf19.7291	CR_08940W_A	Uncharacterized	Cr_08940wp_a	Ortholog(s) have tRNA (adenine-N1-)-methyltransferase activity, role in tRNA methylation and nucleus, tRNA (m1A) methyltransferase complex localization	DNA-RNA, transcription, translation, repair	nucleus, tRNA (m1A) methyltransferase complex	7.02778e-17
orf19.7202	C7_03800W_A	Uncharacterized	C7_03800wp_a	Ortholog(s) have role in protein retention in ER lumen, retrograde vesicle-mediated transport, Golgi to endoplasmic reticulum	Other: complex binding , spliceosmome, enzymes, metabolism, proteasome, vacuolar, vesicle-mediated transport, chromatin remodeler	Golgi apparatus, fungal-type vacuole, membrane	7.02778e-17
orf19.3091	C4_07130W_A	Uncharacterized	C4_07130wp_a	Protein of unknown function; repressed during core stress response	unknown function	ND	7.02778e-17
FGR15	C2_00720C_A	Verified	Fgr15p	Putative transcription factor with zinc finger DNA-binding motif; lacks an ortholog in S. cerevisiae; transposon mutation affects filamentous growth; caspofungin induced; mutation causes marginal increase in caspofungin sensitivity	Control of the C. albicans cell wall damage response	ND	7.02778e-17
GCA1	C1_10550C_A	Verified	Gca1p	Predicted extracellular glucoamylase; induced by ketoconazole; possibly essential, disruptants not obtained by UAU1 method; promotes biofilm matrix formation; Spider biofilm induced; Bcr1-induced in RPMI a/a biofilms	Other: complex binding , spliceosmome, enzymes, metabolism, proteasome, vacuolar, vesicle-mediated transport, chromatin remodeler	extracellular region	7.02778e-17
orf19.6132	CR_07370W_A	Uncharacterized	Cr_07370wp_a	Ortholog of C. dubliniensis CD36 : Cd36_33000, C. parapsilosis CDC317 : CPAR2_701740, C. auris B8441 : B9J08_000567 and Candida tenuis NRRL Y-1498 : CANTEDRAFT_93887	Other: complex binding , spliceosmome, enzymes, metabolism, proteasome, vacuolar, vesicle-mediated transport, chromatin remodeler	ND	7.02778e-17
TFA1	C1_09860C_A	Uncharacterized	Tfa1p	Protein with polyglutamate motifs and abundant Ser/Thr residues; described as a subunit of TFIIE, which is a basal transcription initiation factor of RNA Polymerase II; possibly an essential gene, disruptants not obtained by UAU1 method	DNA-RNA, transcription, translation, repair	transcription factor TFIIE complex	7.02778e-17
orf19.764	C1_04780C_A	Uncharacterized	C1_04780cp_a	Ortholog(s) have role in negative regulation of TORC1 signaling and cytoplasm localization	Other: complex binding , spliceosmome, enzymes, metabolism, proteasome, vacuolar, vesicle-mediated transport, chromatin remodeler	cytoplasm	7.02778e-17
SRB9	C2_01470W_A	Verified	Srb9p	Subunit of the RNA polymerase II mediator complex; transposon mutation affects filamentous growth; suppresses S. cerevisiae diploid filamentous (flo8, ste7, ste12, tec1) or haploid invasive (flo8) mutant growth defects	DNA-RNA, transcription, translation, repair	mediator complex	7.02778e-17
orf19.6862	C4_05230C_A	Verified	C4_05230cp_a	Hap43-induced gene; mutation confers hypersensitivity to 5-fluorocytosine (5-FC), 5-fluorouracil (5-FU), and tubercidin (7-deazaadenosine)	Other: complex binding , spliceosmome, enzymes, metabolism, proteasome, vacuolar, vesicle-mediated transport, chromatin remodeler	cytosol, nucleus	7.02778e-17
orf19.6691	C7_03590C_A	Uncharacterized	C7_03590cp_a	Putative ember of the multi-drug and toxin extrusion (MATE) family of the multidrug/oligosaccharidyl-lipid/polysaccharide exporter superfamily; Spider biofilm induced	antiporter activity, xenobiotic transmembrane transporter activity	membrane	7.02778e-17
orf19.2594	CR_01950W_A	Uncharacterized	Cr_01950wp_a	Ortholog(s) have RNA polymerase I activity and role in nucleolar large rRNA transcription by RNA polymerase I, transcription by RNA polymerase I, transcription initiation from RNA polymerase I promoter	DNA-RNA, transcription, translation, repair	RNA polymerase I complex	7.02778e-17
FTR2	C1_14220C_A	Verified	Ftr2p	High-affinity iron permease; probably interacts with ferrous oxidase; regulated by iron level, ciclopirox olamine, amphotericin B, caspofungin; complements S. cerevisiae ftr1 iron transport defect; Hap43-repressed; Spider biofilm induced	ron ion binding, iron ion transmembrane transporter activity	integral component of membrane	7.02778e-17
orf19.329	C3_03300C_A	Uncharacterized	C3_03300cp_a	Putative pre-mRNA branch point binding protein; role in mRNA splicing via spliceosome; Spider biofilm repressed	DNA-RNA, transcription, translation, repair	cytosol, nucleus	7.02778e-17
orf19.2835	CR_02770C_A	Uncharacterized	Cr_02770cp_a	Ortholog(s) have SUMO activating enzyme activity, role in mitotic chromosome condensation, protein sumoylation, regulation of mitotic chromosome condensation and SUMO activating enzyme complex, cytosol, nucleus localization	Other: complex binding , spliceosmome, enzymes, metabolism, proteasome, vacuolar, vesicle-mediated transport, chromatin remodeler	cytosol, nucleus	7.02778e-17
PMR1	C7_00320C_A	Verified	Pmr1p	Secretory pathway P-type Ca2+/Mn2+-ATPase; calcium pump involved in control of calcium homeostasis; required for protein glycosylation and cell wall maintenance; required for hyphal tip oscillation in semisolid substrate	cell wall maintenance	Golgi apparatus , endoplasmic reticulum, nuclear envelope, plasma membrane	7.02778e-17
orf19.2870	C4_06620C_A	Uncharacterized	C4_06620cp_a	Protein of unknown function; rat catheter and Spider biofilm induced	unknown function	N D	7.02778e-17
FKH2	C3_00670C_A	Verified	Fkh2p	Forkhead transcription factor; morphogenesis regulator; required for wild-type hyphal transcription, cell separation, and for virulence in cell culture; mutant lacks true hyphae, is constitutively pseudohyphal; upregulated in RHE model	DNA-RNA, transcription, translation, repair	cytosol, nucleus	7.02778e-17
orf19.7397.1	C3_06160C_A	Uncharacterized	C3_06160cp_a	Predicted ORF identical to NSA2	Other: complex binding , spliceosmome, enzymes, metabolism, proteasome, vacuolar, vesicle-mediated transport, chromatin remodeler	ND	7.02778e-17
CSI2	C1_12310C_A	Verified	Csi2p	Putative 66S pre-ribosomal particle component; Hap43-induced; essential for growth; transposon mutation affects filamentous growth; Spider biofilm induced	DNA-RNA, transcription, translation, repair	nucleolus, preribosome, large subunit precursor	7.02778e-17
UTP22	C2_02450C_A	Verified	Utp22p	Putative U3 snoRNP protein; Ssr1-induced; repressed by prostaglandins; heterozygous null mutant is resistant to parnafungin	DNA-RNA, transcription, translation, repair	CURI complex , UTP-C complex, nucleolus	7.02778e-17
PHO84	C7_00480W_A	Uncharacterized	Pho84p	Protein similar to phosphate transporters; transposon mutation affects filamentous growth; expression is regulated upon white-opaque switching	organic cation transmembrane transporter activity , cellular response to biotic stimulus, filamentous growth, drug transport	membrane	7.02778e-17
orf19.264	C3_02720W_A	Uncharacterized	C3_02720wp_a	Has domain(s) with predicted protein kinase binding activity and role in regulation of cyclin-dependent protein serine/threonine kinase activity	DNA-RNA, transcription, translation, repair	ND	7.02778e-17
orf19.512	CR_04240C_A	Uncharacterized	Cr_04240cp_a	Ortholog of S. cerevisiae Kre33; essential; S. cerevisiae ortholog is essential and is required for biogenesis of the small ribosomal subunit	DNA-RNA, transcription, translation, repair	preribosome, small subunit precursor	7.02778e-17
orf19.5079.1	C1_08080C_A	Uncharacterized	C1_08080cp_a	Ortholog of C. dubliniensis CD36 : Cd36_07590, C. parapsilosis CDC317 : CPAR2_206680, C. auris B8441 : B9J08_004229 and Candida tenuis NRRL Y-1498 : CANTEDRAFT_104385	Other: complex binding , spliceosmome, enzymes, metabolism, proteasome, vacuolar, vesicle-mediated transport, chromatin remodeler	ND	7.02778e-17
SAC7	C7_00080C_A	Uncharacterized	Sac7p	Putative GTPase activating protein (GAP) for Rho1; repressed upon adherence to polystyrene; macrophage/pseudohyphal-repressed; transcript is upregulated in RHE model of oral candidiasis and in clinical oral candidiasis	Putative GTPase activating protein (GAP) for Rho1;	cell cortex, cell tip , medial cortex	7.02778e-17
orf19.813	C2_04080W_A	Uncharacterized	C2_04080wp_a	Protein of unknown function; mutants are viable; Hap43-induced gene; oxidative stress-induced via Cap1; rat catheter and Spider biofilm induced	oxidative stress-induced via Cap1;	ND	7.02778e-17
HRT1	C3_02450W_A	Uncharacterized	Hrt1p	Ortholog of S. cerevisiae Hrt1; component of a nuclear ubiquitin-protein ligase complex involved in cell cycle control; induced by hydroxyurea; Spider biofilm induced	Other: complex binding , spliceosmome, enzymes, metabolism, proteasome, vacuolar, vesicle-mediated transport, chromatin remodeler	ubiquitin ligase complex, cytoplasm , nucleus	7.02778e-17
SCW11	C5_04110W_A	Verified	Scw11p	Cell wall protein; repressed in ace2 mutant; repressed in core caspofungin response; induced in high iron; possibly an essential gene, disruptants not obtained by UAU1 method; rat catheter and Spider biofilm repressed	catalytic activity, ergosterol biosynthetic process	extracellular region, cell surface	7.02778e-17
orf19.5757	C6_03820C_A	Uncharacterized	C6_03820cp_a	Ortholog(s) have FAD diphosphatase activity and role in flavin-containing compound metabolic process	Other: complex binding , spliceosmome, enzymes, metabolism, proteasome, vacuolar, vesicle-mediated transport, chromatin remodeler	ND	7.02778e-17
orf19.1514	C2_02000W_A	Uncharacterized	C2_02000wp_a	Ortholog(s) have enzyme binding, phosphatidylinositol-4-phosphate binding activity	Other: complex binding , spliceosmome, enzymes, metabolism, proteasome, vacuolar, vesicle-mediated transport, chromatin remodeler	Golgi apparatus, cytosol	7.02778e-17
orf19.6907	C7_01270C_A	Uncharacterized	C7_01270cp_a	Ortholog(s) have DNA binding activity, role in regulation of DNA damage checkpoint and cytoplasm, nuclear periphery localization	DNA-RNA, transcription, translation, repair	cytoplasm, nuclear periphery	7.02778e-17
NDT80	C2_00140W_A	Verified	Ndt80p	Ortholog of Ndt80; meiosis-specific transcription factor; activator of CDR1 induction by antifungal drugs; required for wild-type drug resistance and for Spider biofilm formation; transcript induced by antifungal drug treatment	Other: complex binding , spliceosmome, enzymes, metabolism, proteasome, vacuolar, vesicle-mediated transport, chromatin remodeler	chromatin, nucleus	7.02778e-17
orf19.6075	C1_00330C_A	Uncharacterized	C1_00330cp_a	Putative CCR4-Not complex transcription factor; ortholog of S. cerevisiae Cdc36; Hap43-repressed gene	Other: complex binding , spliceosmome, enzymes, metabolism, proteasome, vacuolar, vesicle-mediated transport, chromatin remodeler	cytoplasm , nucleus	7.02778e-17
INO1	CR_10100C_A	Verified	Ino1p	Inositol-1-phosphate synthase; antigenic in human; repressed by farnesol in biofilm or by caspofungin; upstream inositol/choline regulatory element; glycosylation predicted; rat catheter, flow model induced; Spider biofilm repressed	inositol-3-phosphate synthase activity	cell surface, hyphal cell wall	0.00157319
PGA10	C4_00450C_A	Verified	Pga10p	GPI anchored membrane protein; utilization of hemin and hemoglobin for Fe in host; Rim101 at ph8/hypoxia/ketoconazole/ciclopirox/hypha-induced; required for RPMI biofilm formation, Bcr1-induced in a/a biofilm; rat catheter biofilm repressed	heme binding, intracellular iron ion homeostasis, ergosterol biosynthetic process	fungal-type cell wall , cell surface	0.0087762
GIS2	C5_01910W_A	Verified	Gis2p	Translational activator for mRNAs with internal ribosome entry sites; induced in high iron; repressed by yeast-hypha switch; null exhibits sensitivity to sorbitol, 5-fluorocytosine, and cold temperatures; Spider biofilm repressed	DNA-RNA, transcription, translation, repair	cytoplasmic stress granule , P-body	0.0147641
orf19.2472.1	C1_05790W_A	Uncharacterized	C1_05790wp_a	Ortholog of C. dubliniensis CD36 : Cd36_61610, C. parapsilosis CDC317 : CPAR2_107530, C. auris B8441 : B9J08_004570 and Candida tenuis NRRL Y-1498 : CANTEDRAFT_115252	Other: complex binding , spliceosmome, enzymes, metabolism, proteasome, vacuolar, vesicle-mediated transport, chromatin remodeler	ND	0.00691336
SOD1	C4_02320C_A	Verified	Sod1p	Cytosolic copper- and zinc-containing superoxide dismutase; role in protection from oxidative stress; required for full virulence; alkaline induced by Rim101; induced by human blood; rat catheter, flow model and Spider biofilm repressed	superoxide dismutase activity, cellular response to oxidative stress, filamentous growth	cytosol , mitochondrial intermembrane space, nucleus	0.0194093
OLE1	C1_08360C_A	Verified	Ole1p	Fatty acid desaturase, essential protein involved in oleic acid synthesis; required for aerobic hyphal growth and chlamydospore formation; subject to hypoxic regulation; fluconazole-induced; caspofungin repressed; Hap43p-induced	Other: complex binding , spliceosmome, enzymes, metabolism, proteasome, vacuolar, vesicle-mediated transport, chromatin remodeler	endoplasmic reticulum, fungal biofilm matrix	0.0393473
AHA1	CR_10270C_A	Uncharacterized	Aha1p	Putative Hsp90p co-chaperone; Hap43-repressed; heavy metal (cadmium) stress-induced; oxidative stress-induced via Cap1; rat catheter biofilm induced; flow model biofilm repressed	Other: complex binding , spliceosmome, enzymes, metabolism, proteasome, vacuolar, vesicle-mediated transport, chromatin remodeler	cytoplasm	0.0481697

## Sheet: Table S3 CaSC5314 (R-1-R) DOWN
Gene	Systematic name	ORF	Protein	Description	Relationship with antifungal activity in vitro	Cellular localization	q-Value			No caracterizado	64	0.727273
orf19.2671	C4_03190W_A	Uncharacterized	C4_03190wp_a	Protein with a predicted FAD-dependent pyridine nucleotide reductase domains; putative oxidoreductase; Plc1-regulated; possibly an essential gene, disruptants not obtained by UAU1 method	Other: complex binding , spliceosmome, enzymes, metabolism, proteasome, vacuolar, vesicle-mediated transport, chromatin remodeler	ND	0.0377309			caracterizado	24	0.272727
RGT1	C4_02540W_A	Verified	Rgt1p	Zn(II)2Cys6 transcription factor; transcriptional repressor involved in the regulation of glucose transporter genes; ortholog of S. cerevisiae Rgt1; mutants display decreased colonization of mouse kidneys	DNA-RNA, transcription, translation, repair	ND	0.00712173			total	88	1
orf19.6679	C5_03670C_A	Uncharacterized	C5_03670cp_a	Has domain(s) with predicted metal ion binding activity	Other: complex binding , spliceosmome, enzymes, metabolism, proteasome, vacuolar, vesicle-mediated transport, chromatin remodeler	ND	0.0191211
orf19.4209	C6_00500C_A	Uncharacterized	C6_00500cp_a	Ortholog(s) have NEDD8 activating enzyme activity and role in protein neddylation	Other: complex binding , spliceosmome, enzymes, metabolism, proteasome, vacuolar, vesicle-mediated transport, chromatin remodeler	ND	0.0103246			important for structure, cell wall formation, cell membrane	8	0.0909091
ECM15	C3_06480C_A	Uncharacterized	Ecm15p	Protein of unknown function; predicted role in cell wall organization; Hap43-repressed; caspofungin repressed; Spider biofilm induced; rat catheter biofilm repressed	cell wall organization	ND	0.0231103			Mitochondria-oxidative stress	6	0.0681818
orf19.6306	CR_04870C_A	Verified	Cr_04870cp_a	Trimethylaminobutyraldehyde dehydrogenase, the third enzyme of the carnitine biosynthesis pathway	carbohydrate transport	ND	0.00489771			membrane transporters	11	0.125
orf19.4287	C5_02690W_A	Uncharacterized	C5_02690wp_a	Putative oxidoreductase; Hap43-repressed gene; clade-associated gene expression	Mitochondria-oxidative stress	ND	0.0295012			Mitochondria-membrane potential	0	0
STF2	C2_00250W_A	Uncharacterized	Stf2p	Protein involved in ATP biosynthesis; repressed in hyphae; repressed by Efg1, Hap43; transcript upregulated in clinical isolates from HIV+ patients with oral candidiasis; rat catheter, flow model and Spider biofilm induced	Other: complex binding , spliceosmome, enzymes, metabolism, proteasome, vacuolar, vesicle-mediated transport, chromatin remodeler	ND	0.0148314			Other: complex binding , spliceosmome, enzymes, metabolism, proteasome, vacuolar, vesicle-mediated transport, chromatin remodeler	35	0.397727
orf19.2124	C6_04410C_A	Uncharacterized	C6_04410cp_a	Predicted alcohol dehydrogenase; Spider biofilm induced	Other: complex binding , spliceosmome, enzymes, metabolism, proteasome, vacuolar, vesicle-mediated transport, chromatin remodeler	ND	0.00454245			DNA-RNA, transcription, translation, repair	22	0.25
FAS2	C3_04830C_A	Verified	Fas2p	Alpha subunit of fatty-acid synthase; required for virulence in mouse systemic infection and rat oropharyngeal infection models; regulated by Efg1; fluconazole-induced; amphotericin B repressed; flow model and Spider biofilm repressed	fatty-acid synthase	ND	0.0388799			unknown function	6	0.0681818
FDH1	CR_05170C_A	Uncharacterized	Fdh1p	Formate dehydrogenase; oxidizes formate to CO2; Mig1 regulated; induced by macrophages; fluconazole-repressed; repressed by Efg1 in yeast, not hyphal conditions; stationary phase enriched; rat catheter and Spider biofilm induced	Mitochondria-oxidative stress	cytosol , fungal biofilm matrix, extracellular region	0.0130958			total	88	1
FAS1	C5_00190C_A	Verified	Fas1p	Beta subunit of fatty-acid synthase; multifunctional enzyme; Hap43, fluconazole-induced; amphotericin B, caspofungin repressed; macrophage/pseudohyphal-induced; flow model and Spider biofilm repressed	fatty acid biosynthetic process , (3R)-hydroxypalmitoyl-[acyl-carrier-protein] dehydratase activity ,	fatty acid synthase complex	0.00827578
ICL1	C1_04500W_A	Verified	Icl1p	Isocitrate lyase; glyoxylate cycle enzyme; required for virulence in mice; induced upon phagocytosis by macrophage; farnesol regulated; Pex5-dependent peroxisomal localization; stationary phase enriched; rat catheter, Spider biofilm induced	isocitrate lyase activity, fatty acid catabolic process, carbohydrate transport	peroxisome	0.000242147
SAP5	C6_03030W_A	Verified	Sap5p	Biofilm-specific aspartyl protease; virulence role effected by URA3; expressed during infection; mRNA localized to hyphal tip via She3; rat catheter and Spider biofilm induced	DNA-RNA, transcription, translation, repair	extracellular region , fungal biofilm matrix	7.02778e-17
orf19.3704.1	CR_07760W_A	Uncharacterized	Cr_07760wp_a	Ortholog(s) have structural constituent of ribosome activity and mitochondrial small ribosomal subunit localization	DNA-RNA, transcription, translation, repair	ND	7.02778e-17
orf19.4610	C4_01830C_A	Uncharacterized	C4_01830cp_a	Predicted metallocarboxypeptidase; role in proteolysis; rat catheter biofilm repressed	Other: complex binding , spliceosmome, enzymes, metabolism, proteasome, vacuolar, vesicle-mediated transport, chromatin remodeler	ND	7.02778e-17
SEC65	CR_01660C_A	Verified	Sec65p	Component of the protein-targeting Signal Recognition Particle (SRP); similar to mammalian Srp19; functional homolog of S. cerevisiae Sec65; Tbf1-induced	SRP-dependent cotranslational protein targeting to membrane, signal sequence recognition	endoplasmic reticulum targeting	7.02778e-17
IAH1	CR_10780C_A	Verified	Iah1p	Protein similar to S. cerevisiae Iah1p, which is involved in acetate metabolism; mutation confers hypersensitivity to tunicamycin; transposon mutation affects filamentous growth	Other: complex binding , spliceosmome, enzymes, metabolism, proteasome, vacuolar, vesicle-mediated transport, chromatin remodeler	ND	7.02778e-17
FRE30	CR_07280W_A	Uncharacterized	Fre30p	Protein with similarity to ferric reductases; downregulated in response to amphotericin B, estradiol, or ciclopirox olamine, and upregulated by interaction with macrophage; in some SC5314 isolates FRE30 and adjacent FRE7 form a single ORF	Other: complex binding , spliceosmome, enzymes, metabolism, proteasome, vacuolar, vesicle-mediated transport, chromatin remodeler	ND	7.02778e-17
orf19.7458	C3_06690C_A	Uncharacterized	C3_06690cp_a	Ortholog of C. dubliniensis CD36 : Cd36_86660, Candida tenuis NRRL Y-1498 : cten_CGOB_00028, Candida tropicalis NEW ASSEMBLY : CTRG1_05695 and Candida tropicalis MYA-3404 : CTRG_05695	Other: complex binding , spliceosmome, enzymes, metabolism, proteasome, vacuolar, vesicle-mediated transport, chromatin remodeler	ND	7.02778e-17
orf19.1057	C1_04220C_A	Uncharacterized	C1_04220cp_a	Ortholog of C. dubliniensis CD36 : Cd36_03980, C. parapsilosis CDC317 : CPAR2_107050, C. auris B8441 : B9J08_003358 and Candida tenuis NRRL Y-1498 : CANTEDRAFT_113999	Other: complex binding , spliceosmome, enzymes, metabolism, proteasome, vacuolar, vesicle-mediated transport, chromatin remodeler	ND	7.02778e-17
orf19.5342	C2_10630W_A	Uncharacterized	C2_10630wp_a	Ortholog(s) have cytosol, extracellular region localization	hydrolase activity , carbohydrate transport	extracellular region	7.02778e-17
UGA11	C2_03640W_A	Uncharacterized	Uga11p	Putative gamma-aminobutyrate (GABA) transaminase; macrophage-induced; overlaps orf19.854.1, which is a region annotated as a blocked reading frame; Spider biofilm induced	Other: complex binding , spliceosmome, enzymes, metabolism, proteasome, vacuolar, vesicle-mediated transport, chromatin remodeler	ND	7.02778e-17
FLC1	C3_00980W_A	Verified	Flc1p	Protein involved in heme uptake; putative FAD transporter, similar to S. cerevisiae Flc1; regulated by iron; macrophage-induced; mutant defective in filamentous growth; Spider biofilm induced	FAD transmembrane transporter activity	cytoplasmic vesicle	7.02778e-17
DTD2	C3_03010C_A	Uncharacterized	Dtd2p	Ortholog(s) have D-leucyl-tRNA(Leu) deacylase activity, D-tyrosyl-tRNA(Tyr) deacylase activity and role in D-leucine catabolic process, D-tyrosine catabolic process, tRNA metabolic process	DNA-RNA, transcription, translation, repair	cytoplasm	7.02778e-17
DAP2	C5_02970W_A	Uncharacterized	Dap2p	Putative dipeptidyl aminopeptidase; transcriptionally regulated during macrophage response	Other: complex binding , spliceosmome, enzymes, metabolism, proteasome, vacuolar, vesicle-mediated transport, chromatin remodeler	ND	7.02778e-17
TYR1	C4_01880W_A	Uncharacterized	Tyr1p	Putative prepephenate dehydrogenase; enzyme of tyrosine biosynthesis; fungal-specific (no human or murine homolog)	Other: complex binding , spliceosmome, enzymes, metabolism, proteasome, vacuolar, vesicle-mediated transport, chromatin remodeler	ND	7.02778e-17
orf19.1049	C1_04150C_A	Uncharacterized	C1_04150C_A	Predicted NUDIX hydrolase domain; Hap43-induced	Other: complex binding , spliceosmome, enzymes, metabolism, proteasome, vacuolar, vesicle-mediated transport, chromatin remodeler	ND	7.02778e-17
orf19.6744	C3_07450C_A	Uncharacterized	C3_07450cp_a	Has domain(s) with predicted endodeoxyribonuclease activity, producing 5'-phosphomonoesters activity	Other: complex binding , spliceosmome, enzymes, metabolism, proteasome, vacuolar, vesicle-mediated transport, chromatin remodeler	ND	7.02778e-17
VPS28	C2_08940C_A	Verified	Vps28p	ESCRT I protein sorting complex subunit; involved in Rim8 processing and proteolytic activation of Rim101, which regulates pH response; role in echinocandin, azole sensitivity	Other: complex binding , spliceosmome, enzymes, metabolism, proteasome, vacuolar, vesicle-mediated transport, chromatin remodeler	ESCRT I complex	7.02778e-17
PHO13	C1_07230W_A	Uncharacterized	Pho13p	HAD-family 2-phosphoglycolate phosphatase, likely involved in a metabolic repair system, not in protein dephosphorylation; involved in regulation of white-opaque switch; hyphal repressed; induced in core stress response	Other: complex binding , spliceosmome, enzymes, metabolism, proteasome, vacuolar, vesicle-mediated transport, chromatin remodeler	ND	7.02778e-17
orf19.2346	C1_10730W_A	Uncharacterized	C1_10730wp_a	Putative protein of unknown function, transcription is positively regulated by Tbf1p	unknown function	ND	7.02778e-17
orf19.7375	C3_05940C_A	Uncharacterized	C3_05940cp_a	Putative U1A component of the U1 snRNP, involved in splicing; contains two RNA recognition motifs (RRMs); ortholog of S. cerevisiae MUD1	DNA-RNA, transcription, translation, repair	U1 snRNP	7.02778e-17
orf19.5680	C5_00170W_A	Uncharacterized	C5_00170wp_a	Protein with predicted hydrolase domains; similar to a universal stress protein family protein; possibly essential, disruptants not obtained by UAU1 method; Spider biofilm repressed	Mitochondria-oxidative stress	ND	7.02778e-17
orf19.2506	C3_01020W_A	Uncharacterized	C3_01020wp_a	Protein of unknown function; opaque-specific transcript; induced during chlamydospore formation in both C. albicans and C. dubliniensis; Hog1-repressed; Spider biofilm induced	unknown function	ND	7.02778e-17
orf19.2875	C4_06590W_A	Uncharacterized	Ccj1p	Protein involved in cell cycle regulation; ortholog of S. pombe SPAC1071.09c DNAJ domain protein; Hap43-induced gene	DNA-RNA, transcription, translation, repair	ND	7.02778e-17
orf19.2498	C3_00940W_A	Uncharacterized	C3_00940wp_a	Predicted ubiquitin-protein ligase; Hap43-repressed gene; oxidative stress-induced via Cap1; flow model biofilm induced	oxidative stress-induced via Cap1	ND	7.02778e-17
AOX2	C1_09150W_A	Verified	Aox2p	Alternative oxidase; cyanide-resistant respiration; induced by antimycin A, oxidants; growth; Hap43, chlamydospore formation repressed; rat catheter, Spider biofilm induced; regulated in Spider biofilms by Bcr1, Tec1, Ndt80, Brg1	alternative oxidase activity, carbohydrate transport	mitochondrion and plasma membrane	7.02778e-17
CEM1	C3_05070W_A	Uncharacterized	Cem1p	Protein similar to S. cerevisiae Cem1p, an acyl carrier protein involved in fatty acid biosynthesis; likely to be essential for growth, based on an insertional mutagenesis strategy	Other: complex binding , spliceosmome, enzymes, metabolism, proteasome, vacuolar, vesicle-mediated transport, chromatin remodeler	ND	7.02778e-17
orf19.7425	C3_06400C_A	Uncharacterized	C3_06400cp_a	Ortholog(s) have uracil DNA N-glycosylase activity, role in DNA repair, base-excision repair and cytoplasm, mitochondrion, nucleus localization	DNA-RNA, transcription, translation, repair	cytoplasm	7.02778e-17
orf19.5342.2	C2_10650W_A	Uncharacterized	C2_10650wp_a	Protein of unknown function; protein newly produced during adaptation to the serum	unknown function	ND	7.02778e-17
YVC1	C2_07730W_A	Verified	Yvc1p	Putative vacuolar cation channel shock; repressed by alpha pheromone in SpiderM medium; flow model biofilm repressed	calcium channel activity , biofilm formation , transmembrane transport	fungal-type vacuole membrane	7.02778e-17
orf19.529	CR_04390C_A	Uncharacterized	Cr_04390cp_a	Ortholog of C. dubliniensis CD36 : Cd36_29750, C. parapsilosis CDC317 : CPAR2_205260, C. auris B8441 : B9J08_005543 and Candida tenuis NRRL Y-1498 : CANTEDRAFT_91782	Other: complex binding , spliceosmome, enzymes, metabolism, proteasome, vacuolar, vesicle-mediated transport, chromatin remodeler	ND	7.02778e-17
FOL1	C5_00770C_A	Uncharacterized	Fol1p	Putative dihydroneopterin aldolase (dihydro-6-hydroxymethylpterin pyrophosphokinase); fungal-specific (no human or murine homolog)	Other: complex binding , spliceosmome, enzymes, metabolism, proteasome, vacuolar, vesicle-mediated transport, chromatin remodeler	ND	7.02778e-17
orf19.2607	CR_02060W_A	Uncharacterized	Cr_02060wp_a	Protein of unknown function; Spider biofilm induced	unknown function	ND	7.02778e-17
SFL2	C5_04830W_A	Verified	Sfl2p	Transcription factor involved in regulation of morphogenesis; regulates transcription in response to carbon dioxide levels; required for filamentous growth, for virulence in RHE model but not in mice; Spider biofilm induced	DNA-RNA, transcription, translation, repair	nuclear chromosome, nucleus	7.02778e-17
orf19.956	C5_00330C_A	Uncharacterized	C5_00330cp_a	Ortholog(s) have role in fermentation, protein maturation	Other: complex binding , spliceosmome, enzymes, metabolism, proteasome, vacuolar, vesicle-mediated transport, chromatin remodeler	ND	7.02778e-17
orf19.4582	C4_02090C_A	Uncharacterized	C4_02090cp_a	Ortholog(s) have role in U1 snRNA 3'-end processing, U4 snRNA 3'-end processing and U5 snRNA 3'-end processing	DNA-RNA, transcription, translation, repair	exosome (RNase complex)	7.02778e-17
orf19.6247	C1_06630W_A	Uncharacterized	C1_06630wp_a	Ortholog(s) have chromatin binding activity	DNA-RNA, transcription, translation, repair	nucleoplasm, nucleus	7.02778e-17
orf19.7131	C7_04310C_A	Verified	C7_04310cp_a	Butyrobetaine dioxygenase, the fourth enzyme of the carnitine biosynthesis pathway	Other: complex binding , spliceosmome, enzymes, metabolism, proteasome, vacuolar, vesicle-mediated transport, chromatin remodeler	ND	7.02778e-17
NAM2	C6_03450C_A	Verified	Nam2p	Mitochondrial leucyl-tRNA synthetase	DNA-RNA, transcription, translation, repair	mitochondrion	7.02778e-17
CWH41	C4_06100W_A	Verified	Cwh41p1	Processing alpha glucosidase I, involved in N-linked protein glycosylation and assembly of cell wall beta 1,6 glucan; rat catheter biofilm repressed	Glc3Man9GlcNAc2 oligosaccharide glucosidase activity , filamentous growth	endoplasmic reticulum membrane , lumenal side of endoplasmic reticulum membrane	7.02778e-17
orf19.6498	C7_02170C_A	Uncharacterized	C7_02170cp_a	Ortholog(s) have role in nucleocytoplasmic transport, protein import into nucleus and cytoplasm, nucleus localization	proteasome-mediated ubiquitin-dependent protein catabolic process	ND	7.02778e-17
orf19.5626	C6_03370W_A	Uncharacterized	C6_03370wp_a	Protein of unknown function; Plc1-regulated; induced by Mnl1 under weak acid stress; flow model biofilm induced	unknown function	ND	7.02778e-17
orf19.4895	C1_10250C_A	Uncharacterized	C1_10250cp_a	Ortholog of C. dubliniensis CD36 : Cd36_09650, C. parapsilosis CDC317 : CPAR2_805060, C. auris B8441 : B9J08_004034 and Candida tenuis NRRL Y-1498 : CANTEDRAFT_95780	Other: complex binding , spliceosmome, enzymes, metabolism, proteasome, vacuolar, vesicle-mediated transport, chromatin remodeler	ND	7.02778e-17
orf19.3932.1	C5_04480C_A	Uncharacterized	C5_04480cp_a	Has domain(s) with predicted nucleic acid binding, nucleotide binding activity	RNA binding, nucleotide binding, carbohydrate transport	ND	7.02778e-17
NAG1	C6_04590C_A	Verified	Nag1p	Glucosamine-6-phosphate deaminase; required for normal hyphal growth and mouse virulence; converts glucosamine 6-P to fructose 6-P; reversible reaction in vitro; gene and protein is GlcNAc-induced; Spider biofilm induced	glucosamine-6-phosphate deaminase activity , filamentous growth , transmembrane transport	ND	7.02778e-17
SFC1	C5_04440C_A	Verified	Sfc1p	Putative succinate-fumarate transporter; involved in repression of growth on sorbose; alkaline induced; rat catheter biofilm induced; Spider biofilm induced	carbohydrate transport , transmembrane transport	plasma membrane, mitochondrion	7.02778e-17
RIM101	C1_14340C_A	Verified	Rim101p	Transcription factor; alkaline pH response; required for alkaline-induced hyphal growth; role in virulence in mice; activated by C-terminal proteolytic cleavage; mediates both positive and negative regulation; Spider biofilm induced	DNA-RNA, transcription, translation, repair	nucleus	7.02778e-17
orf19.2391	CR_03330W_A	Uncharacterized	Cr_03330wp_a	Putative protein of unknown function; Hap43p-repressed gene; S. cerevisiae ortholog YKR023W localizes to mitochondria	unknown function	nucleus	7.02778e-17
SDH1	C1_05260C_A	Uncharacterized	Sdh1p	Putative mitochondrial succinate dehydrogenase; macrophage/pseudohyphal-induced; repressed by nitric oxide	Mitochondria-oxidative stress	ND	7.02778e-17
orf19.2961	C1_02720W_A	Verified	C1_02720wp_a	Putative transcription factor with zinc finger DNA-binding motif	DNA-RNA, transcription, translation, repair	ND	7.02778e-17
orf19.954	C5_00350C_A	Uncharacterized	C5_00350cp_a	Putative DnaJ-like chaperone; Hap43-repressed gene	Other: complex binding , spliceosmome, enzymes, metabolism, proteasome, vacuolar, vesicle-mediated transport, chromatin remodeler	ND	7.02778e-17
APL4	CR_02870W_A	Uncharacterized	Apl4p	Predicted gamma-adaptin, large subunit of the clathrin-associated protein (AP-1) complex; that binds clathrin and is involved in vesicle mediated transport; induced in core caspofungin response; rat catheter biofilm repressed	Other: complex binding , spliceosmome, enzymes, metabolism, proteasome, vacuolar, vesicle-mediated transport, chromatin remodeler	Golgi apparatus , endosome	7.02778e-17
CTF1	C2_01890W_A	Verified	Ctf1p	Putative zinc-finger transcription factor, similar to A. nidulans FarA and FarB; activates genes required for fatty acid degradation; induced by oleate; null mutant displays carbon source utilization defects and slightly reduced virulence	DNA-RNA, transcription, translation, repair	nucleus	7.02778e-17
POL1	C3_04300C_A	Uncharacterized	Pol1p	Putative DNA directed DNA polymerase alpha; RNA abundance regulated by cell cycle, tyrosol and cell density; rat catheter biofilm induced	DNA-RNA, transcription, translation, repair	nucleus	7.02778e-17
orf19.7386	C3_06050C_A	Uncharacterized	C3_06050cp_a	Ortholog(s) have mitochondrial ribosome binding activity and role in inner mitochondrial membrane organization, positive regulation of mitochondrial translation, protein insertion into mitochondrial inner membrane from matrix	Other: complex binding , spliceosmome, enzymes, metabolism, proteasome, vacuolar, vesicle-mediated transport, chromatin remodeler	ND	7.02778e-17
orf19.376	C4_00080C_A	Uncharacterized	C4_00080cp_a	Protein of unknown function; Hap43-repressed; Spider biofilm induced	carbohydrate transport, metabolic process	intracellular anatomical structure	7.02778e-17
orf19.168	CR_02550C_A	Uncharacterized	Cr_02550cp_a	Ortholog(s) have role in U4 snRNA 3'-end processing, exonucleolytic trimming to generate mature 3'-end of 5.8S rRNA from tricistronic rRNA transcript (SSU-rRNA, 5.8S rRNA and LSU-rRNA)	DNA-RNA, transcription, translation, repair	exosome	7.02778e-17
DAD4	CR_08010W_A	Uncharacterized	Dad4p	Subunit of the Dam1 (DASH) complex, which acts in chromosome segregation by coupling kinetochores to spindle microtubules	Other: complex binding , spliceosmome, enzymes, metabolism, proteasome, vacuolar, vesicle-mediated transport, chromatin remodeler	DASH complex, mitotic spindle	7.02778e-17
orf19.931	C5_00580W_A	Uncharacterized	C5_00580wp_a	Ortholog of Candida albicans WO-1 : CAWG_04452	Other: complex binding , spliceosmome, enzymes, metabolism, proteasome, vacuolar, vesicle-mediated transport, chromatin remodeler	ND	7.02778e-17
orf19.1574	C2_02500W_A	Uncharacterized	C2_02500wp_b	Putative TFIID subunit involved in RNA polymerase II transcription initiation; possibly an essential gene, disruptants not obtained by UAU1 method	DNA-RNA, transcription, translation, repair	ND	7.02778e-17
DAO2	C4_03380C_A	Uncharacterized	Dao2p	Putative D-amino acid oxidase; rat catheter biofilm induced	Mitochondria-oxidative stress	ND	7.02778e-17
orf19.6264	C1_06500W_A	Uncharacterized	C1_06500wp_a	Ortholog of C. dubliniensis CD36 : Cd36_06080, C. parapsilosis CDC317 : CPAR2_803360, C. auris B8441 : B9J08_000608 and Candida tenuis NRRL Y-1498 : CANTEDRAFT_112428	Other: complex binding , spliceosmome, enzymes, metabolism, proteasome, vacuolar, vesicle-mediated transport, chromatin remodeler	ND	7.02778e-17
orf19.1249	C4_05640C_A	Uncharacterized	C4_05640cp_a	Ortholog(s) have 1-(5-phosphoribosyl)-5-[(5-phosphoribosylamino)methylideneamino]imidazole-4-carboxamide isomerase activity and role in histidine biosynthetic process	Other: complex binding , spliceosmome, enzymes, metabolism, proteasome, vacuolar, vesicle-mediated transport, chromatin remodeler	ND	7.02778e-17
orf19.5611	C6_03240W_A	Uncharacterized	C6_03240wp_a	Predicted 3-methylbutanol:NAD(P) oxidoreductase and methylglyoxal reductase (NADPH-dependent); role in ergosterol metabolic process; early stage flow model biofilm induced; Spider biofilm induced	ergosterol metabolic process	ND	7.02778e-17
MSS11	CR_04840C_A	Verified	Mss11p	Transcription factor; activator that binds to Flo8 via a LisH motif to cooperatively activate transcription of hypha-specific genes; required for hyphal growth	DNA-RNA, transcription, translation, repair	ND	7.02778e-17
MRPL19	C1_06790C_A	Uncharacterized	Mrpl19p	Putative ribosomal protein; induced upon adherence to polystyrene; Spider biofilm repressed	DNA-RNA, transcription, translation, repair	ND	7.02778e-17
orf19.7061	C7_00580C_A	Uncharacterized	C7_00580cp_a	Ortholog(s) have ATPase activity	Other: complex binding , spliceosmome, enzymes, metabolism, proteasome, vacuolar, vesicle-mediated transport, chromatin remodeler	ND	7.02778e-17
orf19.81	C2_06660W_A	Uncharacterized	C2_06660wp_a	Ortholog(s) have role in exonucleolytic trimming to generate mature 3'-end of 5.8S rRNA from tricistronic rRNA transcript (SSU-rRNA, 5.8S rRNA and LSU-rRNA)	DNA-RNA, transcription, translation, repair	exosome (RNase complex)	7.02778e-17
HXK1	C6_04580W_A	Verified	Hxk1p	N-acetylglucosamine (GlcNAc) kinase; involved in GlcNAc utilization; required for wild-type hyphal growth and mouse virulence; GlcNAc-induced transcript; induced by alpha pheromone in SpiderM medium	Other: complex binding , spliceosmome, enzymes, metabolism, proteasome, vacuolar, vesicle-mediated transport, chromatin remodeler	cytosol , mitochondrion , nucleus	7.02778e-17
GST3	CR_06460W_A	Uncharacterized	Gst3p	Glutathione S-transferase; expression regulated upon white-opaque switch; induced by human neutrophils; peroxide-induced; induced by alpha pheromone in SpiderM medium; Spider biofilm induced	Other: complex binding , spliceosmome, enzymes, metabolism, proteasome, vacuolar, vesicle-mediated transport, chromatin remodeler	ND	7.02778e-17
orf19.6340	C1_12820C_A	Uncharacterized	C1_12820cp_a	Ortholog(s) have DNA-directed 5'-3' RNA polymerase activity, RNA polymerase I activity, RNA polymerase II activity, RNA polymerase III activity, RNA-directed 5'-3' RNA polymerase activity	DNA-RNA, transcription, translation, repair	ND	7.02778e-17
orf19.4864	C1_09980C_A	Uncharacterized	C1_09980cp_a	Ortholog(s) have acylglycerol lipase activity, role in triglyceride metabolic process and lipid droplet, membrane localization	carbohydrate transport	ND	7.02778e-17
orf19.4553	C6_04140C_A	Uncharacterized	C6_04140cp_b	Ortholog of C. dubliniensis CD36 : Cd36_64990, C. parapsilosis CDC317 : CPAR2_600170, Candida tenuis NRRL Y-1498 : CANTEDRAFT_121753 and Debaryomyces hansenii CBS767 : DEHA2E19712g	Other: complex binding , spliceosmome, enzymes, metabolism, proteasome, vacuolar, vesicle-mediated transport, chromatin remodeler	ND	7.02778e-17
RHB1	C3_05180W_A	Verified	Rhb1p	Putative small G protein from the Ras superfamily involved in cell wall integrity and control of filamentous growth under nitrogen starvation; involved in activation of TOR1C during starvation response	cell wall integrity and control of filamentous growth	intracellular anatomical structure	7.02778e-17
orf19.3633	C2_08460C_A	Uncharacterized	C2_08460cp_a	Ortholog(s) have role in purine nucleobase catabolic process	Other: complex binding , spliceosmome, enzymes, metabolism, proteasome, vacuolar, vesicle-mediated transport, chromatin remodeler	ND	7.02778e-17
orf19.2438	C1_06070W_A	Uncharacterized	C1_06070wp_a	Ortholog(s) have structural constituent of ribosome activity and mitochondrial small ribosomal subunit localization	DNA-RNA, transcription, translation, repair	ND	7.02778e-17

## Sheet: Table S4 Ca256 (R-1-R) UP 
Gene	Systematic name	ORF	Protein	Description	Relationship with antifungal activity in vitro	Cellular localization	q-Value		No caracterizado	221	0.659701
NMD5	C4_00540C_A	Uncharacterized	Nmd5p	Karyopherin; carrier protein involved in nuclear import of proteins; repressed in core stress response; Hap43-induced; Spider biofilm induced	Other: complex binding , spliceosmome, enzymes, metabolism, proteasome, vacuolar, vesicle-mediated transport, chromatin remodeler	cytoplasm, nucleus	5.42633e-17		caracterizado	114	0.340299
orf19.4362	CR_03640C_A	Uncharacterized	Cr_03640cp_a	Ortholog(s) have membrane protein dislocase activity, role in protein targeting to mitochondrion and mitochondrial outer membrane, peroxisomal membrane localization	Other: complex binding , spliceosmome, enzymes, metabolism, proteasome, vacuolar, vesicle-mediated transport, chromatin remodeler	mitochondrial outer membrane, peroxisomal membrane	5.42633e-17		total	335	1
BRO1	C3_01750C_A	Verified	Bro1p	Class E vacuolar protein sorting factor; role in transport from multivesicular body to vacuole; not involved in Rim101 pathway; macrophage and pseudohyphal-repressed; flow model biofilm induced	Other: complex binding , spliceosmome, enzymes, metabolism, proteasome, vacuolar, vesicle-mediated transport, chromatin remodeler	ESCRT III complex, cytoplasm, endosome	5.42633e-17
SLD1	C3_02680C_A	Verified	Sld1p	Sphingolipid delta-8 desaturase; catalyzes desaturation at C8 in the long-chain base moiety of ceramides in glucosylceramide synthesis, important for virulence; ketoconazole and hypoxia induced; Hap43-repressed; Spider biofilm induced	ergosterol biosynthetic process	ND	5.42633e-17		important for structure, cell wall formation, cell membrane	39	0.116418
DAD4	CR_08010W_A	Uncharacterized	Dad4p	Subunit of the Dam1 (DASH) complex, which acts in chromosome segregation by coupling kinetochores to spindle microtubules	Other: complex binding , spliceosmome, enzymes, metabolism, proteasome, vacuolar, vesicle-mediated transport, chromatin remodeler	DASH complex , mitotic spindle	5.42633e-17		Mitochondria-oxidative stress	15	0.0447761
orf19.7061	C7_00580C_A	Uncharacterized	C7_00580cp_a	Ortholog(s) have ATPase activity	Other: complex binding , spliceosmome, enzymes, metabolism, proteasome, vacuolar, vesicle-mediated transport, chromatin remodeler	ND	5.42633e-17		membrane transporters	20	0.0597015
TOR1	C2_07330W_A	Verified	Tor1p	Protein similar to TOR family phosphatidylinositol kinases; mutation confers resistance to rapamycin; involved in regulation of ribosome protein synthesis, starvation response, and adhesion	Other: complex binding , spliceosmome, enzymes, metabolism, proteasome, vacuolar, vesicle-mediated transport, chromatin remodeler	TORC1 complex , chromatin, cytoplasm, fungal-type vacuole membrane, nucleus , plasma membrane	5.42633e-17		Mitochondria-membrane potential	5	0.0149254
SEC15	C4_04290W_A	Verified	Sec15p	Exocyst subunit, involved in polarized growth; cellular bud tip-associated protein; interacts with Ras-related GTPase Rsr1p; ortholog of S. cerevisiae SEC15	Other: complex binding , spliceosmome, enzymes, metabolism, proteasome, vacuolar, vesicle-mediated transport, chromatin remodeler	cellular bud tip, exocyst , ncipient cellular bud site, hyphal tip	5.42633e-17		Other: complex binding , spliceosmome, enzymes, metabolism, proteasome, vacuolar, vesicle-mediated transport, chromatin remodeler	128	0.38209
STT4	CR_07090W_A	Verified	Stt4p	Phosphatidylinositol-4-kinase; forms a complex with Ypp1p and Efr3p that is required for phosphatidylinositol-4-phosphate, PI(4)P, in plasma membrane; required for invasive growth and cell wall organization	plasma membrane	plasma membrane,	5.42633e-17		DNA-RNA, transcription, translation, repair	108	0.322388
PRS5	C2_07890W_A	Uncharacterized	Prs5p	Putative 5-phospho-ribosyl-1(alpha)-pyrophosphate synthetase; Hap43-induced; repressed during core stress response	Other: complex binding , spliceosmome, enzymes, metabolism, proteasome, vacuolar, vesicle-mediated transport, chromatin remodeler	ibose phosphate diphosphokinase complex	5.42633e-17		unknown function	20	0.0597015
orf19.3704	CR_07750C_A	Uncharacterized	Dbp6p	Putative ATP-dependent RNA helicase of the DEAD-box family; may play a role in antifungal resistance; appears to bind the resistance-modifying agent MAP30; orthologs are involved in maturation of ribosomal RNA	DNA-RNA, transcription, translation, repair	nucleolus, preribosome, large subunit precursor	5.42633e-17		total	335	1
orf19.5617	C6_03290W_A	Uncharacterized	C6_03290wp_a	Ortholog(s) have methylated histone binding activity	Other: complex binding , spliceosmome, enzymes, metabolism, proteasome, vacuolar, vesicle-mediated transport, chromatin remodeler	Rpd3L complex	5.42633e-17
ENP2	C7_03540C_A	Verified	Enp2p	Putative nucleolar protein; essential; heterozygous mutation confers resistance to 5-fluorocytosine (5-FC), 5-fluorouracil (5-FU), and tubercidin (7-deazaadenosine); Hap43-induced; Spider biofilm induced	DNA-RNA, transcription, translation, repair	nucleolus, small-subunit processome	5.42633e-17
orf19.426	C1_05390C_A	Uncharacterized	C1_05390cp_a	Ortholog of C. dubliniensis CD36 : Cd36_05120, C. parapsilosis CDC317 : CPAR2_107740, C. auris B8441 : B9J08_004520 and Candida tenuis NRRL Y-1498 : CANTEDRAFT_136277	Other: complex binding , spliceosmome, enzymes, metabolism, proteasome, vacuolar, vesicle-mediated transport, chromatin remodeler	ND	5.42633e-17
orf19.2352	C1_10690W_A	Uncharacterized	C1_10690wp_a	Ortholog(s) have triglyceride lipase activity, role in cellular lipid metabolic process and mitochondrion localization	Other: complex binding , spliceosmome, enzymes, metabolism, proteasome, vacuolar, vesicle-mediated transport, chromatin remodeler	mitochondrion	5.42633e-17
orf19.2041	C2_00830C_A	Uncharacterized	Rsc4p	Component of the RSC chromatin remodeling complex	DNA-RNA, transcription, translation, repair	RSC-type complex	5.42633e-17
orf19.3286	CR_00690C_A	Uncharacterized	Cr_00690cp_a	Ortholog(s) have alpha-1,4-glucosidase activity, role in N-glycan processing, polysaccharide biosynthetic process and endoplasmic reticulum lumen, glucosidase II complex localization	Other: complex binding , spliceosmome, enzymes, metabolism, proteasome, vacuolar, vesicle-mediated transport, chromatin remodeler	endoplasmic reticulum lumen, glucosidase II complex	5.42633e-17
YCF1	C7_02330W_A	Uncharacterized	Ycf1p	Putative glutathione S-conjugate transporter; MRP/CFTR-subfamily, ABC type transporter; human neutrophil-induced; oxidative stress-induced via Cap1; possible association with multidrug resistance; possibly essential; Spider biofilm induced	ABC type transporter	integral component of membrane, fungal-type vacuole	5.42633e-17
CDC28	CR_06050W_A	Verified	Cdc28p	Cyclin-dependent protein kinase; interacts with regulatory subunit Cyb1; determination of cell morphology during the cell cycle; phosphorylated mostly by Swe1 and phosphorylation is regulated by Hsl1; 5'-UTR intron; Spider biofilm repressed	Other: complex binding , spliceosmome, enzymes, metabolism, proteasome, vacuolar, vesicle-mediated transport, chromatin remodeler	cellular bud neck, chromatin, cytoplasm, nucleus	5.42633e-17
RSM22	C1_05500W_A	Uncharacterized	Rsm22p	Predicted mitochondrial small ribosomal subunit; rat catheter and Spider biofilm induced	DNA-RNA, transcription, translation, repair	mitochondrial small ribosomal subunit	5.42633e-17
orf19.4542	C1_01820C_A	Uncharacterized	C1_01820cp_a	Ortholog(s) have cyclin-dependent protein serine/threonine kinase activator activity, cyclin-dependent protein serine/threonine kinase regulator activity	Other: complex binding , spliceosmome, enzymes, metabolism, proteasome, vacuolar, vesicle-mediated transport, chromatin remodeler	nucleus , transcription factor TFIIH holo complex	5.42633e-17
MCS7	C2_07600C_A	Uncharacterized	Msc7p	S. cerevisiae ortholog Mcs7 has a role in reciprocal meiotic recombination; Spider biofilm repressed	Other: complex binding , spliceosmome, enzymes, metabolism, proteasome, vacuolar, vesicle-mediated transport, chromatin remodeler	ND	5.42633e-17
ERO1	C1_10040W_A	Uncharacterized	Ero1p	Ortholog of S. cerevisiae Ero1; role in formation of disulfide bonds in the endoplasmic reticulum; fluconazole-induced; induced by Mnl1 under weak acid stress; Spider biofilm induced	cell redox homeostasis	extracellular vesicle, endoplasmic reticulum	5.42633e-17
orf19.3393	C6_01890C_A	Uncharacterized	C6_01890cp_a	Putative DEAD-box helicase; Hap43-induced; Spider biofilm induced	Other: complex binding , spliceosmome, enzymes, metabolism, proteasome, vacuolar, vesicle-mediated transport, chromatin remodeler	nucleolus	5.42633e-17
NEP1	C1_11380W_A	Verified	Nep1p	Ortholog(s) have rRNA (pseudouridine) methyltransferase activity	DNA-RNA, transcription, translation, repair	nucleolus, cytoplasm, nucleus , small-subunit processome	5.42633e-17
SET2	C2_10250C_A	Uncharacterized	Set2p	Ortholog(s) have RNA binding, histone H3K36 methyltransferase activity	DNA-RNA, transcription, translation, repair	chromosome, cytosol, nucleus	5.42633e-17
orf19.3552	C2_05220C_A	Uncharacterized	C2_05220cp_a	Ortholog(s) have structural constituent of nuclear pore activity	DNA-RNA, transcription, translation, repair	cytosol , mitotic nuclear bridge midzone membrane domain , nucleus	5.42633e-17
orf19.5418	C3_00470W_A	Uncharacterized	C3_00470wp_a	Ortholog(s) have role in endoplasmic reticulum to Golgi vesicle-mediated transport	Other: complex binding , spliceosmome, enzymes, metabolism, proteasome, vacuolar, vesicle-mediated transport, chromatin remodeler	ND	5.42633e-17
MDL2	C6_03140C_A	Verified	Mdl2p	Putative mitochondrial, half-size MDR-subfamily ABC transporter	half-size MDR-subfamily ABC transporter	integral component of membrane, plasma membrane	5.42633e-17
ANP1	C2_08570W_A	Uncharacterized	Anp1p	Putative mannosyltransferase of Golgi; member of Mnn9p family; similar to S. cerevisiae Anp1p; fungal-specific (no human or murine homolog)	Other: complex binding , spliceosmome, enzymes, metabolism, proteasome, vacuolar, vesicle-mediated transport, chromatin remodeler	Golgi apparatus , mannan polymerase II complex	5.42633e-17
GCD1	CR_03990C_A	Uncharacterized	Gcd1p	Putative translation initiation factor; transcript regulated by Mig1; repressed upon phagocytosis by murine macrophage	DNA-RNA, transcription, translation, repair	eukaryotic translation initiation factor 2B complex , guanyl-nucleotide exchange factor complex	5.42633e-17
orf19.6461	C7_02480W_A	Uncharacterized	C7_02480wp_a	Ortholog(s) have unfolded protein binding activity, role in mitochondrial cytochrome c oxidase assembly, negative regulation of programmed cell death and mitochondrial inner membrane localization	cytochrome c oxidase assembly	mitochondrial inner membrane	5.42633e-17
orf19.1113	C5_03810C_A	Uncharacterized	C5_03810cp_a	Ortholog of C. dubliniensis CD36 : Cd36_53540, Debaryomyces hansenii CBS767 : DEHA2G07854g, Pichia stipitis Pignal : PICST_32162 and Candida tropicalis NEW ASSEMBLY : CTRG1_03193	Other: complex binding , spliceosmome, enzymes, metabolism, proteasome, vacuolar, vesicle-mediated transport, chromatin remodeler	ND	5.42633e-17
orf19.1864	C2_07610C_A	Uncharacterized	C2_07610cp_a	Ortholog(s) have protein-macromolecule adaptor activity and role in proteasome-mediated ubiquitin-dependent protein catabolic process, rescue of stalled ribosome, ribosome-associated ubiquitin-dependent protein catabolic process	Other: complex binding , spliceosmome, enzymes, metabolism, proteasome, vacuolar, vesicle-mediated transport, chromatin remodeler	RQC complex	5.42633e-17
orf19.7285	CR_08900C_A	Uncharacterized	Cr_08900cp_a	Ortholog(s) have role in co-transcriptional mRNA 3'-end processing, cleavage and polyadenylation pathway, mRNA processing, sno(s)RNA 3'-end processing, termination of RNA polymerase II transcription, exosome-dependent	DNA-RNA, transcription, translation, repair	nucleus, cytosol	5.42633e-17
orf19.4875	C1_10080W_A	Uncharacterized	C1_10080wp_a	Ortholog(s) have role in mRNA splicing, via spliceosome and U2-type spliceosomal complex localization	DNA-RNA, transcription, translation, repair	U2-type spliceosomal complex	5.42633e-17
orf19.3057	C1_03540C_A	Uncharacterized	C1_03540cp_a	Ortholog(s) have role in mitochondrial genome maintenance	Other: complex binding , spliceosmome, enzymes, metabolism, proteasome, vacuolar, vesicle-mediated transport, chromatin remodeler	ND	5.42633e-17
orf19.6866	C2_05540C_A	Uncharacterized	C2_05540cp_a	Putative U1-70K component of the U1 snRNP, involved in splicing; ortholog of S. cerevisiae SNP1; downregulated upon adherence to polystyrene	DNA-RNA, transcription, translation, repair	commitment complex, U2-type prespliceosome	5.42633e-17
UTP5	CR_10240W_A	Verified	Utp5p	Putative U3 snoRNA-associated protein; Hap43p-induced gene; mutation confers resistance to 5-fluorocytosine (5-FC), 5-fluorouracil (5-FU), and tubercidin (7-deazaadenosine); physically interacts with TAP-tagged Nop1p	DNA-RNA, transcription, translation, repair	small-subunit processome, nucleolus, rDNA heterochromatin, t-UTP complex	5.42633e-17
DDC1	C3_02560W_A	Uncharacterized	Ddc1p	Putative DNA damage checkpoint protein; transcript induced during filamentous growth; regulated by Nrg1, Tup1	DNA-RNA, transcription, translation, repair	cytoplasm , nucleus	5.42633e-17
orf19.5688	C5_00090C_A	Uncharacterized	C5_00090cp_a	Predicted ORF from Assembly 19; removed from Assembly 20; subsequently reinstated in Assembly 21 based on comparative genome analysis	DNA-RNA, transcription, translation, repair	ND	5.42633e-17
orf19.223	C2_08860W_A	Uncharacterized	Fpk1p	Putative serine/threonine protein kinase; Hap43-repressed; induced by prostaglandins; appears to be a downstream target of Ypk1; flow model biofilm induced; Spider biofilm induced	Other: complex binding , spliceosmome, enzymes, metabolism, proteasome, vacuolar, vesicle-mediated transport, chromatin remodeler	cytoplasm, mating projection tip, plasma membrane	5.42633e-17
MCM6	CR_02110W_A	Uncharacterized	Mcm6p	Putative MCM DNA replication initiation complex component; mRNA expression peak at cell-cycle M/G1 phase; regulated by tyrosol and cell density; repressed by alpha pheromone in SpiderM medium; Hap43-induced gene	DNA-RNA, transcription, translation, repair	cytoplasm, nucleus	5.42633e-17
orf19.3447	C6_01370W_A	Uncharacterized	C6_01370wp_a	Ortholog(s) have mannosyltransferase activity, role in GPI anchor biosynthetic process, protein processing, ubiquitin-dependent ERAD pathway and endoplasmic reticulum, glycosylphosphatidylinositol-mannosyltransferase I complex localization	Other: complex binding , spliceosmome, enzymes, metabolism, proteasome, vacuolar, vesicle-mediated transport, chromatin remodeler	endoplasmic reticulum , glycosylphosphatidylinositol-mannosyltransferase I complex	5.42633e-17
orf19.1491	C2_01820C_A	Uncharacterized	C2_01820cp_a	Ortholog(s) have RNA binding activity, role in mRNA splicing, via spliceosome and U1 snRNP, U2-type prespliceosome localization	DNA-RNA, transcription, translation, repair	U1 snRNP , U2-type prespliceosome	5.42633e-17
orf19.2786	C1_07590C_A	Uncharacterized	C1_07590cp_b	Ortholog(s) have AP-2 adaptor complex, cellular bud neck localization	Other: complex binding , spliceosmome, enzymes, metabolism, proteasome, vacuolar, vesicle-mediated transport, chromatin remodeler	AP-2 adaptor complex , cellular bud neck , clathrin adaptor complex , membrane coat	5.42633e-17
orf19.1026.1	C1_03840W_A	Uncharacterized	C1_03840wp_a	Ortholog of C. dubliniensis CD36 : Cd36_03580, C. parapsilosis CDC317 : CPAR2_105090, C. auris B8441 : B9J08_004984 and Candida tenuis NRRL Y-1498 : CANTEDRAFT_106351	Other: complex binding , spliceosmome, enzymes, metabolism, proteasome, vacuolar, vesicle-mediated transport, chromatin remodeler	ND	5.42633e-17
ERV46	C5_00830C_A	Uncharacterized	Erv46p	Putative ER-derived vesicle protein; COPII-coated vesicle complex subunit; transcript induced by filamentous growth; Spider biofilm repressed	Other: complex binding , spliceosmome, enzymes, metabolism, proteasome, vacuolar, vesicle-mediated transport, chromatin remodeler	COPII-coated ER to Golgi transport vesicle , Golgi membrane, endoplasmic reticulum membrane	5.42633e-17
POL5	C6_03120W_A	Uncharacterized	Pol5p	Putative DNA Polymerase phi; F-12/CO2 early biofilm induced	DNA-RNA, transcription, translation, repair	nucleus , nucleolar preribosome	5.42633e-17
orf19.5495	C2_06320W_A	Uncharacterized	C2_06320wp_a	Putative RNA-binding protein; induced by alpha pheromone in SpiderM medium	DNA-RNA, transcription, translation, repair	ND	5.42633e-17
orf19.6874	C2_05640W_A	Verified	C2_05640wp_a	Putative helix-loop-helix (HLH) transcription factor with a role in filamentous growt	Other: complex binding , spliceosmome, enzymes, metabolism, proteasome, vacuolar, vesicle-mediated transport, chromatin remodeler	ND	5.42633e-17
orf19.6506	C7_02110W_A	Uncharacterized	C7_02110wp_a	Ortholog(s) have role in negative regulation of antisense RNA transcription, positive regulation of transcription by RNA polymerase II, regulation of DNA-templated DNA replication initiation, transcription elongation by RNA polymerase II	DNA-RNA, transcription, translation, repair	Rpd3S complex , histone deacetylase complex	5.42633e-17
GRR1	C5_04600C_A	Verified	Grr1p	F-box protein component of the SCF ubiquitin-ligase complex required for cell cycle progression; involved in negative control of pseudohyphal growth; regulates stability of Ume6p in response to CO2	Other: complex binding , spliceosmome, enzymes, metabolism, proteasome, vacuolar, vesicle-mediated transport, chromatin remodeler	cytoplasm, nucleus	5.42633e-17
orf19.7023	C7_00910C_A	Uncharacterized	C7_00910cp_a	Ortholog of S. cerevisiae Ioc4, a protein that influences gene expression through chromatin remodeling; oxidative stress-induced via Cap1	oxidative stress-induced via Cap1	Isw1b complex	5.42633e-17
orf19.6198.1	C1_07060C_A	Uncharacterized	C1_07060cp_a	Ortholog(s) have lipid binding activity, role in mitochondrial fission, mitophagy and mitochondrial intermembrane space localization	Other: complex binding , spliceosmome, enzymes, metabolism, proteasome, vacuolar, vesicle-mediated transport, chromatin remodeler	mitochondrial intermembrane space	5.42633e-17
MTG2	CR_05620C_A	Uncharacterized	Mtg2p	Putative Obg family GTPase member; peripheral protein of the mitochondrial inner membrane; associates with the large ribosomal subunit; required for mitochondrial translation; rat catheter biofilm repressed	Other: complex binding , spliceosmome, enzymes, metabolism, proteasome, vacuolar, vesicle-mediated transport, chromatin remodeler	mitochondrial inner membrane	5.42633e-17
BET4	C1_04070C_A	Uncharacterized	Bet4p	Ortholog(s) have Rab geranylgeranyltransferase activity and role in endoplasmic reticulum to Golgi vesicle-mediated transport, protein geranylgeranylation, protein targeting to membrane	Other: complex binding , spliceosmome, enzymes, metabolism, proteasome, vacuolar, vesicle-mediated transport, chromatin remodeler	Rab-protein geranylgeranyltransferase complex, peroxisome	5.42633e-17
orf19.6189	C3_07940W_A	Uncharacterized	C3_07940wp_a	Chalcone related protein family; flow model biofilm induced	Other: complex binding , spliceosmome, enzymes, metabolism, proteasome, vacuolar, vesicle-mediated transport, chromatin remodeler	mitochondrial inner membrane	5.42633e-17
POL1	C3_04300C_A	Uncharacterized	Pol1p	Putative DNA directed DNA polymerase alpha; RNA abundance regulated by cell cycle, tyrosol and cell density; rat catheter biofilm induced	DNA-RNA, transcription, translation, repair	nucleus	5.42633e-17
orf19.7041	C7_00780W_A	Verified	C7_00780wp_a	Putative pre-tRNA processing protein; heterozygous null mutant exhibits hypersensitivity to parnafungin and cordycepin in the C. albicans fitness test	DNA-RNA, transcription, translation, repair	mRNA cleavage and polyadenylation specificity factor complex	5.42633e-17
orf19.2101	C2_00320W_A	Uncharacterized	C2_00320wp_a	Ortholog(s) have protein transmembrane transporter activity, protein-membrane adaptor activity	protein transmembrane transporter activity	GET complex, endoplasmic reticulum membrane	5.42633e-17
orf19.4005	C5_05130C_A	Uncharacterized	C5_05130cp_a	Putative dephospho-CoA kinase; protein likely to be essential for growth, based on an insertional mutagenesis strategy	Other: complex binding , spliceosmome, enzymes, metabolism, proteasome, vacuolar, vesicle-mediated transport, chromatin remodeler	CoA-synthesizing protein complex, extrinsic component of mitochondrial outer membrane, lipid droplet	5.42633e-17
SEC12	C6_01760W_A	Uncharacterized	Sec12p	Putative guanyl-nucleotide exchange factor; induced in high iron; Hap43-repressed	Other: complex binding , spliceosmome, enzymes, metabolism, proteasome, vacuolar, vesicle-mediated transport, chromatin remodeler	endoplasmic reticulum membrane	5.42633e-17
SWC4	CR_00400C_A	Verified	Swc4p	Subunit of the NuA4 histone acetyltransferase complex	DNA-RNA, transcription, translation, repair	NuA4 histone acetyltransferase complex , Swr1 complex , nucleus	5.42633e-17
MAD2	C1_04080W_A	Verified	Mad2p	Protein required for the spindle assembly checkpoint of the cell cycle; necessary for survival in host cell macrophages and for virulence in a mouse model of systemic candidiasis	Other: complex binding , spliceosmome, enzymes, metabolism, proteasome, vacuolar, vesicle-mediated transport, chromatin remodeler	kinetochore, nuclear periphery , chromatin, nuclear periphery	5.42633e-17
SUA71	C1_03560C_A	Uncharacterized	Sua71p	Transcription factor TFIIB; required for transcription initiation and start site selection by RNA polymerase II; downregulated during planktonic growth, whereas related SUA72 is induced; induced by Tbf1; rat catheter, Spider biofilm induced	DNA-RNA, transcription, translation, repair	nucleus, transcription preinitiation complex	5.42633e-17
orf19.5621	C6_03330C_A	Verified	C6_03330cp_a	Putative protein of unknown function; mutation confers hypersensitivity to amphotericin B; overlaps orf19.5621	unknown function	ND	5.42633e-17
SWI6	C1_08670W_A	Verified	Swi6p	Putative component of the MBF and SBF transcription complexes involved in G1/S cell-cycle progression; periodic mRNA expression, peak at cell-cycle G1/S phase	DNA-RNA, transcription, translation, repair	cytoplasm , nucleus	5.42633e-17
HGT8	C2_01010W_A	Verified	Hgt8p	High-affinity glucose transporter of the major facilitator superfamily; 20 members in the C. albicans glucose transporter family; 12 probable membrane-spanning segments; gene has intron; expressed in rich medium; flow model biofilm induced	High-affinity glucose transporter of the major facilitator superfamily	integral component of plasma membrane	5.42633e-17
orf19.1247	C4_05620C_A	Uncharacterized	C4_05620cp_a	Has domain(s) with predicted mitochondrion autophagosome adaptor activity and role in mitophagy	Other: complex binding , spliceosmome, enzymes, metabolism, proteasome, vacuolar, vesicle-mediated transport, chromatin remodeler	ND	5.42633e-17
RFC5	C2_00950C_A	Uncharacterized	Rfc5p	Putative heteropentameric replication factor C subunit; periodic mRNA expression, peak at cell-cycle G1/S phase	DNA-RNA, transcription, translation, repair	Ctf18 RFC-like complex, DNA replication factor C complex, Elg1 RFC-like complex, Rad17 RFC-like complex	5.42633e-17
GCA2	C1_10550C_A	Verified	Gca2p	Predicted extracellular glucoamylase; induced by ketoconazole; possibly essential, disruptants not obtained by UAU1 method; promotes biofilm matrix formation; Spider biofilm induced; Bcr1-induced in RPMI a/a biofilms	carbohydrate binding , catalytic activity, carbohydrate transport	extracellular region	5.42633e-17
HGT17	C4_01070W_A	Uncharacterized	Hgt17p	Putative MFS family glucose transporter; 20 members in C. albicans; 12 probable membrane-spanning segments; induced at low (0.2%, compared to 2%) glucose in rich media; Spider biofilm induced	Putative MFS family glucose transporter	integral component of plasma membrane	5.42633e-17
orf19.4886	C1_10170W_A	Uncharacterized	C1_10170wp_a	Putative adhesin-like protein; Hap43-repressed; rat catheter and Spider biofilm induced	Other: complex binding , spliceosmome, enzymes, metabolism, proteasome, vacuolar, vesicle-mediated transport, chromatin remodeler	ND	5.42633e-17
FMP45	C7_02240W_A	Verified	Fmp45p	Predicted membrane protein induced during mating; mutation confers hypersensitivity to toxic ergosterol analog, to amphotericin B; alkaline repressed; repressed by alpha pheromone in SpiderM medium; rat catheter, Spider biofilm induced	Predicted membrane protein	cellular bud membrane, cell cortex	5.42633e-17
SGD1	CR_03650W_A	Uncharacterized	Sgd1p	Predicted small ribosomal subunit biogenesis protein; repressed in core stress response; transcript increases in populations of cells exposed to fluconazole over multiple generations; Spider biofilm induced	DNA-RNA, transcription, translation, repair	nucleus	5.42633e-17
GPX2	C6_00840W_A	Uncharacterized	Gpx2p	Similar to glutathione peroxidase; induced in high iron; alkaline induced by Rim101; induced by alpha factor or interaction with macrophage; regulated by Efg1; caspofungin repressed; Spider biofilm induced	glutathione peroxidase activity, response to oxidative stress, autophagy of mitochondrion	ND	5.42633e-17
GCA1	C1_10290W_A	Verified	Gca1p	Extracellular/plasma membrane-associated glucoamylase; expressed in rat oral infection; regulated by carbohydrates, pH, galactose; promotes biofilm matrix formation; flow model biofilm induced; Bcr1 repressed in RPMI a/a biofilms	Other: complex binding , spliceosmome, enzymes, metabolism, proteasome, vacuolar, vesicle-mediated transport, chromatin remodeler	extracellular region, plasma membrane	5.42633e-17
AQY1	CR_02920C_A	Verified	Aqy1p	Aquaporin water channel; osmotic shock resistance, WT freeze tolerance; virulent in mice; flucytosine repressed; flow model/RPMI/Spider/rat catheter biofilm induced; required for RPMI biofilm formation; Bcr1-induced in a/a RPMI biofilms	water channel activity, transmembrane transport	plasma membrane	5.42633e-17
orf19.4612	C4_01800W_A	Uncharacterized	C4_01800wp_a	Protein with a dienelactone hydrolase domain; Hap43-repressed gene	Other: complex binding , spliceosmome, enzymes, metabolism, proteasome, vacuolar, vesicle-mediated transport, chromatin remodeler	ND	5.42633e-17
orf19.5340	C2_10610W_A	Uncharacterized	Gyp5p	Putative Rab GTPase activator; role in ER to Golgi vesicle-mediated transport; Spider biofilm induced	Other: complex binding , spliceosmome, enzymes, metabolism, proteasome, vacuolar, vesicle-mediated transport, chromatin remodeler	Golgi-associated vesicle, cytosol , plasma membrane	5.42633e-17
LIG1	C7_02060W_A	Verified	Lig1p	tRNA ligase; functional homolog of S. cerevisiae Trl1	DNA-RNA, transcription, translation, repair	cytoplasm , nuclear inner membrane	5.42633e-17
CDS1	C5_04100W_A	Verified	Cds1p	Protein similar to S. cerevisiae Cds1p; transposon mutation affects filamentous growth	phospholipid biosynthesis	Golgi to plasma membrane transport vesicle, endoplasmic reticulum, membrane	5.42633e-17
CHT3	CR_10110W_A	Verified	Cht3p	Major chitinase; secreted; functional homolog of S. cerevisiae Cts1p; 4 N-glycosylation motifs; possible O-mannosylation; putative signal peptide; hyphal-repressed; farnesol upregulated in biofilm; regulated by Efg1p, Cyr1p, Ras1p	ergosterol biosynthetic process, chitinase activity	cell surface , extracellular region, fungal-type cell wall	5.42633e-17
orf19.6731	C3_07590W_A	Uncharacterized	C3_07590wp_a	Protein of unknown function; repressed by alpha pheromone in SpiderM medium; Spider biofilm induced	unknown function	ND	5.42633e-17
orf19.524	CR_04350C_A	Uncharacterized	Cr_04350cp_a	Has domain(s) with predicted ubiquitin protein ligase activity, zinc ion binding activity	Other: complex binding , spliceosmome, enzymes, metabolism, proteasome, vacuolar, vesicle-mediated transport, chromatin remodeler	ND	5.42633e-17
ORC4	C5_02150C_A	Uncharacterized	Orc4p	Phosphorylated protein similar to S. cerevisiae Orc4, subunit of the origin recognition complex (ORC); induced by alpha pheromone in SpiderM medium	DNA-RNA, transcription, translation, repair	nucleus	5.42633e-17
ALP1	C1_10800C_A	Verified	Alp1p	Cystine transporter; present in pathogenic yeasts (no human or murine homolog); Spider biofilm induced	cell redox homeostasis	plasma membrane	5.42633e-17
PPT1	C3_01710C_A	Uncharacterized	Ppt1p	Putative serine/threonine phosphatase; induced in high iron	Other: complex binding , spliceosmome, enzymes, metabolism, proteasome, vacuolar, vesicle-mediated transport, chromatin remodeler	cytoplasm , nucleus	5.42633e-17
PWP2	CR_00800C_A	Verified	Pwp2p	Putative 90S pre-ribosomal component; repressed in core stress response; repressed by prostaglandins; physically interacts with TAP-tagged Nop1; Hap43-induced	Other: complex binding , spliceosmome, enzymes, metabolism, proteasome, vacuolar, vesicle-mediated transport, chromatin remodeler	small-subunit processome, cytoplasm, nucleolus	5.42633e-17
CMK1	C3_04550C_A	Verified	Cmk1p	Putative calcium/calmodulin-dependent protein kinase II; expression regulated upon white-opaque switching; biochemically purified Ca2+/CaM-dependent kinase is soluble, cytosolic, monomeric, and serine-autophosphorylated; Hap43p-repressed	cellular response to oxidative stress	cytoplasm, nucleus	5.42633e-17
orf19.4312	C5_02900W_A	Uncharacterized	Spt8p	Subunit of the SAGA transcriptional regulatory complex	DNA-RNA, transcription, translation, repair	SAGA complex, chromatin	5.42633e-17
orf19.5669	C4_00410W_A	Verified	C4_00410wp_a	Protein with B-cell receptor-associated protein 31-like domain; membrane-localized protein	Other: complex binding , spliceosmome, enzymes, metabolism, proteasome, vacuolar, vesicle-mediated transport, chromatin remodeler	plasma membrane, endoplasmic reticulum	5.42633e-17
SSK2	C4_05030C_A	Verified	Ssk2p	MAP kinase kinase kinase (MAPKKK); regulates Hog1 activation and signaling; repressed by ciclopirox olamine	regulates Hog1 activation and signaling;	Mcs4 RR-MAPKKK complex, cell cortex , cellular bud neck, cytoplasm	5.42633e-17
CaalfMp11.1	CM_00340W	Uncharacterized	Cm_00340wp	Putative endonuclease encoded by the first exon and part of the first intron of the mitochondrial COB gene; C-terminus contains a GIY-YIG domain found in intron-encoded endonucleases; conserved in fungal mitochondria	Other: complex binding , spliceosmome, enzymes, metabolism, proteasome, vacuolar, vesicle-mediated transport, chromatin remodeler	membrane	5.42633e-17
orf19.3213	C5_03980W_A	Uncharacterized	C5_03980wp_b	Protein of unknown function; Spider biofilm induced	unknown function	ND	5.42633e-17
YBP1	C1_13960W_A	Verified	Ybp1p	Protein involved in response to oxidative stress, binds and stabilizes Cap1p transcription factor in response to H2O2; essential for macrophage killing	response to oxidative stress	cytoplasm	5.42633e-17
orf19.5991	C3_05160C_A	Uncharacterized	C3_05160cp_a	Ortholog(s) have role in assembly of large subunit precursor of preribosome, maturation of 5.8S rRNA from tricistronic rRNA transcript (SSU-rRNA, 5.8S rRNA and LSU-rRNA), more	DNA-RNA, transcription, translation, repair	nucleus , preribosome, large subunit precursor	5.42633e-17
orf19.5296	C4_04130W_A	Uncharacterized	C4_04130wp_a	Ortholog(s) have role in mitochondrial cytochrome c oxidase assembly and mitochondrial inner membrane, mitochondrial membrane localization	role in mitochondrial cytochrome c oxidase assembly	mitochondrial inner membrane	5.42633e-17
HOC1	C6_01390W_A	Uncharacterized	Hoc1p	Protein with similarity to mannosyltransferases; similar to S. cerevisiae Hoc1p and C. albicans Och1p	Other: complex binding , spliceosmome, enzymes, metabolism, proteasome, vacuolar, vesicle-mediated transport, chromatin remodeler	mannan polymerase complex	5.42633e-17
orf19.2870	C4_06620C_A	Uncharacterized	C4_06620cp_a	Protein of unknown function; rat catheter and Spider biofilm induced	unknown function	ND	5.42633e-17
orf19.5835	C2_02710C_A	Uncharacterized	C2_02710cp_a	Ortholog(s) have rRNA binding activity, role in rRNA processing, ribosomal small subunit assembly and CURI complex, UTP-C complex localization	DNA-RNA, transcription, translation, repair	CURI complex, UTP-C complex	5.42633e-17
AFP99	C3_04200W_A	Uncharacterized	Agt1p	Agmatinase, involved in metabolism of agmatine; downregulated upon adherence to polystyrene; regulated by Gcn2p and Gcn4p	Other: complex binding , spliceosmome, enzymes, metabolism, proteasome, vacuolar, vesicle-mediated transport, chromatin remodeler	ND	5.42633e-17
PRP13	CR_03810W_A	Uncharacterized	Prp13p	Putative integral inner mitochondrial membrane protein with similarity to exonucleases	Other: complex binding , spliceosmome, enzymes, metabolism, proteasome, vacuolar, vesicle-mediated transport, chromatin remodeler	mitochondrial inner membrane	5.42633e-17
SEC22	CR_03970C_A	Uncharacterized	Sec22p	Ortholog(s) have SNAP receptor activity and role in endoplasmic reticulum to Golgi vesicle-mediated transport, retrograde vesicle-mediated transport, Golgi to endoplasmic reticulum, vesicle fusion, vesicle fusion with Golgi apparatus	Other: complex binding , spliceosmome, enzymes, metabolism, proteasome, vacuolar, vesicle-mediated transport, chromatin remodeler	ER to Golgi transport vesicle membrane, Golgi apparatus, SNARE complex , endoplasmic reticulum, membrane	5.42633e-17
SCT1	C3_00820W_A	Uncharacterized	Sct1p	Putative glycerol-3-phosphate O-acyltransferase; fungal-specific (no human or murine homolog)	acyltransferase activity, phospholipid biosynthetic process, proteolysis	endoplasmic reticulum, triacylglycerol biosynthesis	5.42633e-17
RFC2	C7_00820W_A	Uncharacterized	Rfc2p	Putative heteropentameric replication factor C subunit; periodic mRNA expression, peak at cell-cycle G1/S phase	DNA-RNA, transcription, translation, repair	nucleus	5.42633e-17
orf19.6132	CR_07370W_A	Uncharacterized	Cr_07370wp_a	Has domain(s) with predicted role in cristae formation and MICOS complex, mitochondrial crista junction localization	Other: complex binding , spliceosmome, enzymes, metabolism, proteasome, vacuolar, vesicle-mediated transport, chromatin remodeler	MICOS complex, mitochondrial crista junction	5.42633e-17
MSB1	C1_03710C_A	Verified	Msb1p	Putative regulator of transcription; expression in S. cerevisiae flo8 and flo11 mutants suggests a role in regulation of adhesion factors	DNA-RNA, transcription, translation, repair	ND	5.42633e-17
FTR2	C1_14220C_A	Verified	Ftr2p	High-affinity iron permease; probably interacts with ferrous oxidase; regulated by iron level, ciclopirox olamine, amphotericin B, caspofungin; complements S. cerevisiae ftr1 iron transport defect; Hap43-repressed; Spider biofilm induced	ron ion binding, iron ion transmembrane transporter activity	integral component of membrane, high-affinity iron permease complex	5.42633e-17
orf19.4787	C1_09280W_A	Uncharacterized	C1_09280wp_a	Ortholog of S. cerevisiae : JJJ2, C. glabrata CBS138 : CAGL0I06226g, C. dubliniensis CD36 : Cd36_08750, C. parapsilosis CDC317 : CPAR2_803690 and C. auris B8441 : B9J08_004047	Other: complex binding , spliceosmome, enzymes, metabolism, proteasome, vacuolar, vesicle-mediated transport, chromatin remodeler	ND	5.42633e-17
SSR1	C7_00860W_A	Verified	Ssr1p	Beta-glucan associated ser/thr rich cell-wall protein with a role in cell wall structure; GPI anchor; highly mutable due to internal Ser-Ala tandem repeats; detected at germ tube plasma membrane; repressed in cells treated with Congo Red	Beta-glucan associated ser/thr rich cell-wall protein	cell surface	5.42633e-17
APN1	C3_06430W_A	Uncharacterized	Apn1p	Ortholog of S. cerevisiae Apn1; an AP endonuclease; transcript induced by interaction with macrophages; fungal-specific (no human or murine homolog)	Other: complex binding , spliceosmome, enzymes, metabolism, proteasome, vacuolar, vesicle-mediated transport, chromatin remodeler	cytoplasm, mitochondrion, nucleus	5.42633e-17
IMP4	CR_07950W_A	Uncharacterized	Imp4p	Putative SSU processome component; Hap43-induced; repressed by prostaglandins; Spider biofilm induced	Other: complex binding , spliceosmome, enzymes, metabolism, proteasome, vacuolar, vesicle-mediated transport, chromatin remodeler	Mpp10 complex , small-subunit processome	5.42633e-17
orf19.4726	C1_08680C_A	Uncharacterized	C1_08680cp_a	Ortholog(s) have 1-phosphatidylinositol 4-kinase activator activity, calcium ion binding, enzyme activator activity	Other: complex binding , spliceosmome, enzymes, metabolism, proteasome, vacuolar, vesicle-mediated transport, chromatin remodeler	Golgi membrane, cytoplasm, plasma membrane	5.42633e-17
FKH2	C3_00670C_A	Verified	Fkh2p	Forkhead transcription factor; morphogenesis regulator; required for wild-type hyphal transcription, cell separation, and for virulence in cell culture; mutant lacks true hyphae, is constitutively pseudohyphal; upregulated in RHE model	DNA-RNA, transcription, translation, repair	nucleus, cytosol, nucleus	5.42633e-17
orf19.5381	C3_00730W_A	Uncharacterized	C3_00730wp_a	Ortholog(s) have mRNA binding activity and role in negative regulation of translation, nuclear-transcribed mRNA catabolic process, deadenylation-dependent decay, protein localization	DNA-RNA, transcription, translation, repair	ND	5.42633e-17
orf19.3751	CR_02210W_A	Uncharacterized	Cr_02210wp_a	Putative serine/threonine protein kinase; possibly an essential gene, disruptants not obtained by UAU1 method	Other: complex binding , spliceosmome, enzymes, metabolism, proteasome, vacuolar, vesicle-mediated transport, chromatin remodeler	cytoplasm	5.42633e-17
orf19.5356	C2_10740C_A	Uncharacterized	C2_10740cp_a	Protein with a predicted role in cell wall integrity; repressed in core stress response	cell wall integrity	cytoplasm, nucleus	5.42633e-17
PTC1	Ptc1p	Verified	C1_09260C_A	Putative protein phosphatase of the Type 2C-related family (serine/threonine-specific), similar to S. cerevisiae Ptc1p; mutant shows virulence defect	Other: complex binding , spliceosmome, enzymes, metabolism, proteasome, vacuolar, vesicle-mediated transport, chromatin remodeler	cytoplasm , nucleus, peroxisome	5.42633e-17
orf19.3804	C4_04760C_A	Uncharacterized	C4_04760cp_a	Protein of unknown function; filament induced	unknown function	ND	5.42633e-17
PMR1	C7_00320C_A	Verified	Pmr1p	Secretory pathway P-type Ca2+/Mn2+-ATPase; calcium pump involved in control of calcium homeostasis; required for protein glycosylation and cell wall maintenance; required for hyphal tip oscillation in semisolid substrate	cell wall maintenance	Golgi apparatus, endoplasmic reticulum membrane, nuclear envelope , plasma membrane	5.42633e-17
SPT5	C2_01480W_A	Verified	Spt5p	Protein similar to S. cerevisiae Spt5p transcription elongation factor; transposon mutation affects filamentous growth	DNA-RNA, transcription, translation, repair	nucleus	5.42633e-17
orf19.158	C3_01150C_A	Uncharacterized	C3_01150cp_a	Ortholog of S. cerevisiae Apd1; required for normal localization of actin patches and normal tolerance of sodium ions and hydrogen peroxide; Hap43-induced; Spider biofilm induced	Other: complex binding , spliceosmome, enzymes, metabolism, proteasome, vacuolar, vesicle-mediated transport, chromatin remodeler	cytosol	5.42633e-17
orf19.4496	C2_04540C_A	Uncharacterized	Gdt1p	Golgi Ca2+/H+ exchanger, plays a compensatory role for the calcium pump Pmr1p in regulation of calcium homeostasis	Other: complex binding , spliceosmome, enzymes, metabolism, proteasome, vacuolar, vesicle-mediated transport, chromatin remodeler	Golgi apparatus, fungal-type vacuole	5.42633e-17
ALG2	C6_04030W_A	Uncharacterized	Alg2p	Putative mannosyltransferase involved in cell wall mannan biosynthesis; transcription is elevated in chk1, nik1, and sln1 homozygous null mutants	cell wall mannan biosynthesis	ND	5.42633e-17
ARP4	C6_03350C_A	Verified	Arp4p	Subunit of the NuA4 histone acetyltransferase complex	Other: complex binding , spliceosmome, enzymes, metabolism, proteasome, vacuolar, vesicle-mediated transport, chromatin remodeler	nucleus	5.42633e-17
MET1	C2_02940W_A	Verified	Met1p	Putative uroporphyrin-3 C-methyltransferase, methionine biosynthesis enzyme; upregulated by human whole blood or polymorphonuclear (PMN) cells; Hog1p-induced; fungal-specific (no human or murine homolog); Hap43p-repressed	Hog1p-induced	ND	5.42633e-17
orf19.4533	C1_01900C_A	Uncharacterized	C1_01900cp_a	Ortholog(s) have RNA binding activity and role in rRNA processing	DNA-RNA, transcription, translation, repair	ND	5.42633e-17
orf19.5486	C2_06230W_A	Verified	C2_06230wp_a	Putative endoribonuclease; heterozygous null mutant exhibits hypersensitivity to parnafungin and cordycepin in the C. albicans fitness test	DNA-RNA, transcription, translation, repair	mRNA cleavage and polyadenylation specificity factor complex	5.42633e-17
orf19.1764	C2_10170C_A	Uncharacterized	C2_10170cp_a	Protein of unknown function; rat catheter and Spider biofilm induced	unknown function	ND	5.42633e-17
orf19.2017	C2_01070W_A	Uncharacterized	C2_01070wp_a	Ortholog(s) have RNA polymerase I activity and role in nucleolar large rRNA transcription by RNA polymerase I, transcription by RNA polymerase I, transcription elongation by RNA polymerase I	DNA-RNA, transcription, translation, repair	RNA polymerase I complex , nucleolus	5.42633e-17
SMC2	C2_08560W_A	Uncharacterized	Smc2p	Protein similar to S. cerevisiae Smc2p, which is a component of the condensin complex involved in mitotic chromosome condensation; induced under hydroxyurea treatment	DNA-RNA, transcription, translation, repair	chromatin, cytoplasm, nucleus	5.42633e-17
orf19.3100	C4_07080C_A	Uncharacterized	C4_07080cp_a	Protein with t-SNARE domains and a microtubule associated domain; Hap43-induced gene; repressed by alpha pheromone in SpiderM medium	Other: complex binding , spliceosmome, enzymes, metabolism, proteasome, vacuolar, vesicle-mediated transport, chromatin remodeler	microtubule organizing center	5.42633e-17
ROB1	C1_13620W_A	Verified	Rob1p	Zn(II)2Cys6 transcription factor; null mutant displays reduced hyphal growth and abnormal virulence; reference strain SC5314 carries a rare gain-of-function allele (ROB1-946S) that impacts filamentation, biofilms, and commensalism	DNA-RNA, transcription, translation, repair	chromatin	5.42633e-17
HDA1	CR_02050C_A	Verified	Hda1p	Histone deacetylase; inducer of filamentation; conserved deacetylation motif; regulates white-to-opaque switch frequency but not opaque-to-white switch; greater expression in white cells than opaque cells; inhibited by trichostatin-A	Other: complex binding , spliceosmome, enzymes, metabolism, proteasome, vacuolar, vesicle-mediated transport, chromatin remodeler	nucleolus	5.42633e-17
SUR2	C2_02860W_A	Uncharacterized	Sur2p	Putative ceramide hydroxylase; predicted enzyme of sphingolipid biosynthesis; regulated by Tsa1, Tsa1B under H2O2 stress conditions; Spider and flow model biofilm induced	oxidoreductase activity	endoplasmic reticulum membrane	5.42633e-17
orf19.267	C3_02760C_A	Verified	C3_02760cp_a	Protein required for normal filamentous growth; mRNA binds She3	DNA-RNA, transcription, translation, repair	ND	5.42633e-17
HGT7	C2_01000W_A	Verified	Hgt7p	Putative MFS glucose transporter; glucose, fluconazole, Snf3 induced, expressed at high glucose; 20 member C. albicans glucose transporter family; 12 TM regions predicted; flow model biofilm induced; Spider biofilm repressed	Putative MFS glucose transporter	extracellular vesicle, membrane	5.42633e-17
orf19.3558	C2_05290C_A	Uncharacterized	C2_05290cp_a	Ortholog of S. cerevisiae : ERP3, C. glabrata CBS138 : CAGL0K01793g, C. dubliniensis CD36 : Cd36_19780, C. parapsilosis CDC317 : CPAR2_206420 and C. auris B8441 : B9J08_005011	integral component of membrane	ND	5.42633e-17
orf19.3615	C2_08620W_A	Uncharacterized	C2_08620wp_a	Protein of unknown function; induced in core caspofungin response; expression upregulated in an ssr1 null mutant; induced by nitric oxide independent of Yhb1p	unknown function	ND	5.42633e-17
orf19.3223.1	CR_01300W_A	Uncharacterized	Cr_01300wp_a	Putative 12kDa subunit of mitochondrial NADH-ubiquinone oxidoreductase; gene has intron	mitochondrial NADH-ubiquinone oxidoreductase	ND	5.42633e-17
orf19.547	CR_04560C_A	Uncharacterized	Cr_04560cp_a	Ortholog(s) have 5'-3' DNA exonuclease activity, 5'-3' exonuclease activity, 5'-flap endonuclease activity, double-stranded DNA 5'-3' exodeoxyribonuclease activity, single-stranded DNA 5'-3' DNA exonuclease activity	DNA-RNA, transcription, translation, repair	cytosol , mitochondrion, nucleus, site of double-strand break	5.42633e-17
ULP1	C3_03550C_A	Verified	Ulp1p	SUMO deconjugation enzyme that cleaves the small ubiquitin-like modifier (SUMO) off proteins	Other: complex binding , spliceosmome, enzymes, metabolism, proteasome, vacuolar, vesicle-mediated transport, chromatin remodeler	ND	5.42633e-17
PBP2	C6_03940C_A	Uncharacterized	Pbp2p	Putative RNA binding protein; transcript regulated by Nrg1, Mig1, and Tup1	DNA-RNA, transcription, translation, repair	cytoplasm, nucleus	5.42633e-17
HRR25	C6_02340W_A	Uncharacterized	Hrr25p	Predicted protein serine/threonine kinase, involved in regulation of response to cell wall and membrane stress; Spider biofilm induced	response to cell wall and membrane stress	Golgi apparatus, nucleus, plasma membrane, preribosome, small subunit precursor	5.42633e-17
orf19.2594	CR_01950W_A	Uncharacterized	Cr_01950wp_a	Ortholog(s) have RNA polymerase I activity, role in nucleolar large rRNA transcription by RNA polymerase I, transcription by RNA polymerase I, transcription initiation at RNA polymerase I promoter and RNA polymerase I complex localization	DNA-RNA, transcription, translation, repair	RNA polymerase I complex	5.42633e-17
orf19.1643	C3_02030W_A	Uncharacterized	C3_02030wp_a	Ortholog(s) have serine-type endopeptidase activity, role in regulation of mitochondrion organization, signal peptide processing and mitochondrial inner membrane localization	Other: complex binding , spliceosmome, enzymes, metabolism, proteasome, vacuolar, vesicle-mediated transport, chromatin remodeler	membrane, mitochondrial inner membrane	5.42633e-17
orf19.1137	C1_11790W_A	Uncharacterized	C1_11790wp_a	Thymidylate kinase of unknown role; forms a dimer; potential target for antifungal drugs	Other: complex binding , spliceosmome, enzymes, metabolism, proteasome, vacuolar, vesicle-mediated transport, chromatin remodeler	cytoplasm, nucleus	5.42633e-17
orf19.6264.3	C1_06480C_A	Uncharacterized	C1_06480cp_a	Ortholog(s) have role in endoplasmic reticulum to Golgi vesicle-mediated transport and COPII-coated ER to Golgi transport vesicle, Golgi apparatus, endoplasmic reticulum, peroxisome localization	Other: complex binding , spliceosmome, enzymes, metabolism, proteasome, vacuolar, vesicle-mediated transport, chromatin remodeler	Golgi apparatus, endoplasmic reticulum, peroxisome	5.42633e-17
orf19.1777	C2_10050W_A	Uncharacterized	C2_10050wp_a	Ortholog(s) have cysteine-type deubiquitinase activity, deubiquitinase activity, endopeptidase activity, metal-dependent deubiquitinase activity	Other: complex binding , spliceosmome, enzymes, metabolism, proteasome, vacuolar, vesicle-mediated transport, chromatin remodeler	cytosol, nucleolus, nucleus, peroxisome	5.42633e-17
orf19.392	C1_08470W_A	Uncharacterized	C1_08470wp_a	Ortholog(s) have role in mitochondrial respiratory chain complex III assembly and mitochondrial membrane, mitochondrion localization	mitochondrial respiratory chain complex III assembly	mitochondrial membrane	5.42633e-17
orf19.792	C2_04280W_A	Uncharacterized	C2_04280wp_a	Ortholog(s) have protein kinase activity, protein serine/threonine kinase activity, protein tyrosine kinase activity and role in SREBP signaling pathway, positive regulation of protein localization to kinetochore	Other: complex binding , spliceosmome, enzymes, metabolism, proteasome, vacuolar, vesicle-mediated transport, chromatin remodeler	ND	5.42633e-17
CCR4	C1_08220W_A	Verified	Ccr4p	Component of the Ccr4-Pop2 mRNA deadenylase; transposon mutation affects filamentous growth	DNA-RNA, transcription, translation, repair	CCR4-NOT core complex, cytoplasm	5.42633e-17
MSS116	C1_08810C_A	Uncharacterized	Mss116p	Putative DEAD-box protein; required for efficient splicing of mitochondrial Group I and II introns; Hap43-induced; rat catheter biofilm induced	Mitochondria-membrane potential	mitochondrial matrix	5.42633e-17
HGT19	C3_00220W_A	Verified	Hgt19p	Putative MFS glucose/myo-inositol transporter; 20 member family; 12 transmembrane segments, extended N terminus; expressed in rich medium; Hap43, phagocytosis, rat catheter, Spider and flow model biofilm induced	Putative MFS glucose/myo-inositol transporter	integral component of plasma membrane, membrane, plasma membrane	5.42633e-17
orf19.3722	CR_02430C_A	Uncharacterized	Cr_02430cp_a	Predicted protein of rapamycin resistance; Spider biofilm induced	DNA-RNA, transcription, translation, repair	cytoplasm, nucleus	5.42633e-17
DBP3	C1_10030W_A	Uncharacterized	Dbp3p	Putative ATP-dependent DEAD-box RNA helicase; Hap43-induced; repressed by prostaglandins; Spider biofilm induced	DNA-RNA, transcription, translation, repair	nucleolus , preribosome, large subunit precursor	5.42633e-17
orf19.3706	CR_07780W_A	Uncharacterized	Cr_07780wp_a	Ortholog of C. dubliniensis CD36 : Cd36_33440, C. parapsilosis CDC317 : CPAR2_702080, C. auris B8441 : B9J08_003174 and Candida tenuis NRRL Y-1498 : CANTEDRAFT_105591	Other: complex binding , spliceosmome, enzymes, metabolism, proteasome, vacuolar, vesicle-mediated transport, chromatin remodeler	ND	5.42633e-17
orf19.2838	CR_02800C_A	Verified	Cr_02800cp_a	Protein of unknown function; mutation confers hypersensitivity to amphotericin B; flow model biofilm induced	unknown function	ND	5.42633e-17
CDC73	C1_02920W_A	Verified	Cdc73p	Putative transcription elongation factor; cdc73 kap114 double transposon mutation affects filamentous growth; Spider biofilm repressed	DNA-RNA, transcription, translation, repair	Cdc73/Paf1 complex, euchromatin, nucleus	5.42633e-17
orf19.4382	CR_03600C_A	Uncharacterized	Cr_03600cp_a	Ortholog(s) have role in retrograde vesicle-mediated transport, Golgi to endoplasmic reticulum and COPI vesicle coat localization	Other: complex binding , spliceosmome, enzymes, metabolism, proteasome, vacuolar, vesicle-mediated transport, chromatin remodeler	COPI vesicle coat	5.42633e-17
orf19.7307	CR_09110C_A	Uncharacterized	Cr_09110cp_a	Putative oxidoreductase; similar to S. cerevisiae Pga3p; possible Kex2p substrate	Putative oxidoreductase	plasma membrane	5.42633e-17
orf19.787.1	C4_03960W_A	Uncharacterized	C4_03960wp_a	Protein of unknown function; ORF added to Assembly 21 based on comparative genome analysis; protein detected by mass spec in stationary phase cultures	unknown function	ND	5.42633e-17
TSM1	C6_04500C_A	Uncharacterized	Tsm1p	Putative transcription initiation factor TFIID subunit; transcript is upregulated in clinical isolates from HIV+ patients with oral candidiasis; Nrg1-regulated	DNA-RNA, transcription, translation, repair	transcription factor TFIID complex	5.42633e-17
orf19.6923.1	C3_03920W_A	Uncharacterized	C3_03920wp_a	Ortholog of C. parapsilosis CDC317 : CPAR2_502850, Candida tenuis NRRL Y-1498 : CANTEDRAFT_135869, Debaryomyces hansenii CBS767 : DEHA2F18260g and Pichia stipitis Pignal : psti_CGOB_00119	Other: complex binding , spliceosmome, enzymes, metabolism, proteasome, vacuolar, vesicle-mediated transport, chromatin remodeler	ND	5.42633e-17
UBR1	C4_02970C_A	Verified	Ubr1p	Protein similar to S. cerevisiae Ubr1p ubiquitin-protein ligase; regulates stability of Ume6p in response to oxygen availability; transposon mutation affects filamentous growth; Spider biofilm induced	Other: complex binding , spliceosmome, enzymes, metabolism, proteasome, vacuolar, vesicle-mediated transport, chromatin remodeler	UBR1-RAD6 ubiquitin ligase complex , cytoplasm, proteasome regulatory particle, base subcomplex	5.42633e-17
ENP1	C7_03700C_A	Verified	Enp1p	Protein required for pre-rRNA processing and 40S ribosomal subunit synthesis; associated with U3 and U14 snoRNAs; transposon mutation affects filamentous growth; repressed by prostaglandins; Spider biofilm induced	DNA-RNA, transcription, translation, repair	90S preribosome, cytoplasm, nucleolus, preribosome, small subunit precursor, nucleus	5.42633e-17
TFC4	C3_02830W_A	Uncharacterized	Tfc4p	Putative RNA polymerase III transcription initiation factor complex (TFIIIC) subunit; induced by Mnl1 under weak acid stress; possibly essential gene, disruptants not obtained by UAU1 method	DNA-RNA, transcription, translation, repair	transcription factor TFIIIC complex	5.42633e-17
orf19.3293	C1_01050C_A	Verified	Tsc13p	Putative enoyl reductase involved in very long chain fatty acid elongation; possibly an essential gene, disruptants not obtained by UAU1 method	ergosterol biosynthetic process	endoplasmic reticulum membrane	5.42633e-17
ATC1	C1_06940C_A	Verified	Atc1p	Cell wall acid trehalase; catalyzes hydrolysis of the disaccharide trehalose; similar to S. cerevisiae vacuolar acid trehalase (Ath1p); Hap43p-repressed gene	Cell wall acid trehalas	extracellular vesicle, fungal-type cell wall	5.42633e-17
orf19.4865	C1_09990W_A	Uncharacterized	Sac1p	Putative phosphatidylinositol phosphate (PtdInsP) phosphatase, involved in cell wall integrity and morphogenesis	involved in cell wall integrity and morphogenesis	endoplasmic reticulum membrane, Golgi medial cisterna, cell cortex, endoplasmic reticulum membrane, host cell viral assembly compartment	5.42633e-17
NOP8	C6_04330W_A	Uncharacterized	Nop8p	Ortholog of S. cereviiae Nop8; has a role in ribosomal large subunit biogenesis; rat catheter and Spider biofilm induced	Other: complex binding , spliceosmome, enzymes, metabolism, proteasome, vacuolar, vesicle-mediated transport, chromatin remodeler	nucleolus	5.42633e-17
BMS1	C3_01000W_A	Verified	Bms1p	Putative GTPase; Hap43-induced gene; mutation confers resistance to 5-fluorocytosine (5-FC); flucytosine induced; repressed by prostaglandins; Spider biofilm induced	Other: complex binding , spliceosmome, enzymes, metabolism, proteasome, vacuolar, vesicle-mediated transport, chromatin remodeler	90S preribosome, cytoplasm, nucleolus, nucleus	5.42633e-17
orf19.7403	C3_06290W_A	Uncharacterized	C3_06290wp_a	Ortholog of S. cerevisiae : YML020W, C. glabrata CBS138 : CAGL0G07062g, C. dubliniensis CD36 : Cd36_86190, C. parapsilosis CDC317 : CPAR2_404740 and C. auris B8441 : B9J08_000043	unknown function	ND	5.42633e-17
CGT1	C4_05760W_A	Verified	Cgt1p	mRNA 5' guanylyltransferase; small subunit of mRNA capping enzyme; binds an RNA Pol II C-terminal domain peptide; Cet1p and Cgt1p form a 2:1 complex; functional homolog of S. cerevisiae Ceg1p	Other: complex binding , spliceosmome, enzymes, metabolism, proteasome, vacuolar, vesicle-mediated transport, chromatin remodeler	mRNA capping enzyme complex, nucleus	5.42633e-17
orf19.2399	CR_03240C_A	Uncharacterized	Cr_03240cp_a	Putative transcription factor with zinc finger DNA-binding motif; similar to bacterial DnaJ; induced in low iron	DNA-RNA, transcription, translation, repair	cytoplasm , cytosol , nucleolus	5.42633e-17
RMT2	C5_00680W_A	Verified	Rmt2p	Minor protein arginine methyltransferases (PRMT) involved in methylation of arginine residues	Other: complex binding , spliceosmome, enzymes, metabolism, proteasome, vacuolar, vesicle-mediated transport, chromatin remodeler	cytoplasm, nucleus	5.42633e-17
NDT80	C2_00140W_A	Verified	Ndt80p	Ortholog of Ndt80; meiosis-specific transcription factor; activator of CDR1 induction by antifungal drugs; required for wild-type drug resistance and for Spider biofilm formation; transcript induced by antifungal drug treatment	activator of CDR1 induction by antifungal drugs	chromatin, nucleus, nuclear chromosome	5.42633e-17
orf19.329	C3_03300C_A	Uncharacterized	C3_03300cp_a	Putative pre-mRNA branch point binding protein; role in mRNA splicing via spliceosome; Spider biofilm repressed	Cell wall acid trehalas	commitment complex, cytosol, nucleus	5.42633e-17
TPK2	C2_07210C_A	Verified	Tpk2p	AMP-dependent protein kinase (PKA) catalytic subunit; isoform of Tpk1; involved in regulation of filamentation, phenotypic switching and mating; needed for epithelial cell damage, engulfment and oral virulence in mice	Other: complex binding , spliceosmome, enzymes, metabolism, proteasome, vacuolar, vesicle-mediated transport, chromatin remodeler	P-body, cAMP-dependent protein kinase complex, chromatin, cytoplasm, fungal-type vacuole, nucleus	5.42633e-17
HGH1	C4_02050W_A	Uncharacterized	Hgh1p	Putative HMG1/2-related protein; transcript regulated by Mig1	Other: complex binding , spliceosmome, enzymes, metabolism, proteasome, vacuolar, vesicle-mediated transport, chromatin remodeler	ND	5.42633e-17
orf19.6075	C1_00330C_A	Uncharacterized	C1_00330cp_a	Putative CCR4-Not complex transcription factor; ortholog of S. cerevisiae Cdc36; Hap43-repressed gene	DNA-RNA, transcription, translation, repair	CCR4-NOT complex, cytoplasm, nucleus	5.42633e-17
orf19.1403	C2_09510C_A	Uncharacterized	C2_09510cp_a	Ortholog(s) have ATP:ADP antiporter activity, calcium ion binding activity and role in ADP transport, ATP transport, mitochondrial transport	Other: complex binding , spliceosmome, enzymes, metabolism, proteasome, vacuolar, vesicle-mediated transport, chromatin remodeler	ND	5.42633e-17
GYP7	C7_03490W_A	Uncharacterized	Gyp7p	Protein similar to S. cerevisiae Gyp7p (GTPase-activating protein for Ypt1p); caspofungin-induced	Other: complex binding , spliceosmome, enzymes, metabolism, proteasome, vacuolar, vesicle-mediated transport, chromatin remodeler	cytoplasm	5.42633e-17
RMS1	C5_03250W_A	Uncharacterized	Rms1p	Putative lysine methyltransferase; Hap43-induced; protein induced during mating; possibly essential, disruptants not obtained by UAU1 method; rat catheter and Spider biofilm induced	Other: complex binding , spliceosmome, enzymes, metabolism, proteasome, vacuolar, vesicle-mediated transport, chromatin remodeler	nucleus	5.42633e-17
RCF3	C5_04000W_A	Uncharacterized	Rfc3p	Putative heteropentameric replication factor C subunit; transcription is induced upon filamentous growth	DNA-RNA, transcription, translation, repair	Ctf18 RFC-like complex, DNA replication factor C complex, Elg1 RFC-like complex , Rad17 RFC-like complex, cytosol, nucleus	5.42633e-17
SEC62	C1_03340C_A	Verified	Sec62p	Putative endoplasmic reticulum (ER) protein-translocation complex subunit	protein transmembrane transporter activity	plasma membrane, Sec62/Sec63 complex, endoplasmic reticulum	5.42633e-17
TOP1	C6_00950C_A	Verified	Top1p	DNA topoisomerase I; required for wild-type growth and for wild-type mouse virulence; sensitive to camptothecin; induced upon adherence to polystyrene; rat catheter biofilm induced	DNA-RNA, transcription, translation, repair	nucleus, chromosome, cytosol, nucleus, replication fork protection complex	5.42633e-17
TSR1	CR_08490W_A	Verified	Tsr1p	Component of 20S pre-rRNA processing unit; repressed by prostaglandins	DNA-RNA, transcription, translation, repair	90S preribosome, cytoplasm, nucleolus,	5.42633e-17
orf19.1528	C2_02120W_A	Uncharacterized	C2_02120wp_a	Putative mitochondrial RNA polymerase specificity factor; possibly an essential gene, disruptants not obtained by UAU1 method	DNA-RNA, transcription, translation, repair	chromatin , mitochondrial DNA-directed RNA polymerase complex, nucleus	5.42633e-17
RFC1	C2_05790C_A	Uncharacterized	Rfc1p	Putative DNA replication factor C subunit; ortholog of S. cerviaie Rfc1; likely essential, based on an insertional mutagenesis strategy; rat catheter biofilm repressed	DNA-RNA, transcription, translation, repair	DNA replication factor C complex	5.42633e-17
orf19.7553	CR_09810W_A	Uncharacterized	Cr_09810wp_a	Protein of unknown function; rat catheter biofilm repressed	unknown function	ND	5.42633e-17
orf19.5326	C2_10540W_A	Verified	Mig2p	Transcription factor with zinc finger DNA-binding motif, involved in glucose repression; possible ortholog of S. cerevisiae Mig2p	DNA-RNA, transcription, translation, repair	ND	5.42633e-17
SRP101	C5_04670W_A	Uncharacterized	Srp101p	Signal recognition particle (SRP) receptor alpha subunit; involved in SRP-dependent protein targeting; rat catheter biofilm repressed	Other: complex binding , spliceosmome, enzymes, metabolism, proteasome, vacuolar, vesicle-mediated transport, chromatin remodeler	endoplasmic reticulum membrane, signal recognition particle receptor complex	5.42633e-17
orf19.529	CR_04390C_A	Uncharacterized	Cr_04390cp_a	Ortholog of C. dubliniensis CD36 : Cd36_29750, C. parapsilosis CDC317 : CPAR2_205260, C. auris B8441 : B9J08_005543 and Candida tenuis NRRL Y-1498 : CANTEDRAFT_91782	Other: complex binding , spliceosmome, enzymes, metabolism, proteasome, vacuolar, vesicle-mediated transport, chromatin remodeler	ND	5.42633e-17
orf19.875	C2_03450W_A	Verified	C2_03450wp_a	Protein required for respiratory growth	Other: complex binding , spliceosmome, enzymes, metabolism, proteasome, vacuolar, vesicle-mediated transport, chromatin remodeler	ND	5.42633e-17
DNM1	C3_05520C_A	Uncharacterized	Dnm1p	Putative dynamin-related GTPase involved in mitochondrial fission; transcript upregulated inbRHE model of oral candidiasis; transcript regulated by Nrg1, Mig1, and Tup1	Other: complex binding , spliceosmome, enzymes, metabolism, proteasome, vacuolar, vesicle-mediated transport, chromatin remodeler	cytoplasm , mitochondrial outer membrane, peroxisome	5.42633e-17
orf19.7598	CR_10230W_A	Uncharacterized	Cr_10230wp_a	Ortholog(s) have histone acetyltransferase activity, role in replication-born double-strand break repair via sister chromatid exchange and ADA complex localization	DNA-RNA, transcription, translation, repair	ADA complex	5.42633e-17
orf19.264	C3_02720W_A	Uncharacterized	C3_02720wp_a	Has domain(s) with predicted protein kinase binding activity and role in regulation of cyclin-dependent protein serine/threonine kinase activity	Other: complex binding , spliceosmome, enzymes, metabolism, proteasome, vacuolar, vesicle-mediated transport, chromatin remodeler	ND	5.42633e-17
orf19.2582	CR_01820W_A	Uncharacterized	Cr_01820wp_a	Ortholog(s) have alpha-aminoacyl-tRNA binding, ribosomal large subunit binding, tRNA binding activity	DNA-RNA, transcription, translation, repair	RQC complex, cytoplasm, cytoplasmic stress granule, cytosolic ribosome	5.42633e-17
ROM2	C2_03240C_A	Uncharacterized	Rom2p	Putative GDP/GTP exchange factor; possibly an essential gene, disruptants not obtained by UAU1 method; Spider biofilm induced	fungal-type cell wall biogenesis	cell cortex of cell tip, ncipient cellular bud site	5.42633e-17
orf19.6691	C7_03590C_A	Uncharacterized	C7_03590cp_a	Putative ember of the multi-drug and toxin extrusion (MATE) family of the multidrug/oligosaccharidyl-lipid/polysaccharide exporter superfamily; Spider biofilm induced	xenobiotic transmembrane transporter activity	membrane	5.42633e-17
orf19.2113	C2_00190C_A	Verified	C2_00190cp_a	Putative integral peroxisomal membrane protein; Hap43p-repressed gene	Other: complex binding , spliceosmome, enzymes, metabolism, proteasome, vacuolar, vesicle-mediated transport, chromatin remodeler	plasma membrane, endoplasmic reticulum, peroxisome	5.42633e-17
orf19.1300	C4_03780C_A	Verified	C4_03780cp_a	Putative mitochondrial membrane protein; homozygous transposon insertion causes decreased colony wrinkling under filamentous growth-inducing conditions, but does not block true hyphal formation in liquid media	Other: complex binding , spliceosmome, enzymes, metabolism, proteasome, vacuolar, vesicle-mediated transport, chromatin remodeler	mitochondrial envelope	5.42633e-17
orf19.1734	CR_04720C_A	Uncharacterized	Ino80p	Putative ATPase and nucleosome spacing factor; required for hyphal growth; removes histone variant H2A.Z (Hta3p) from hypha-specific promoters ; heterozygous null mutant displays sensitivity to virgineone	DNA-RNA, transcription, translation, repair	Ino80 complex, chromatin	5.42633e-17
orf19.805	C2_04160W_A	Uncharacterized	C2_04160wp_a	Putative protein of unknown function; possibly mitochondrial; Hap43-repressed; Spider biofilm repressed	unknown function	matrix side of mitochondrial inner membrane	5.42633e-17
SDA1	CR_05660W_A	Uncharacterized	Sda1p	Predicted nuclear protein involved in actin cytoskeleton organization, passage through Start, 60S ribosome biogenesis; rat catheter biofilm induced; Hap43-induced	DNA-RNA, transcription, translation, repair	nucleus	5.42633e-17
orf19.3516	CR_05450C_A	Uncharacterized	Cr_05450cp_a	Protein of unknown function; Hap43-repressed; Spider biofilm repressed	unknown function	ND	5.42633e-17
orf19.2266	C2_07110C_A	Uncharacterized	C2_07110cp_a	Ortholog(s) have ATPase, DNA binding, nucleosome binding activity, role in sister chromatid cohesion and Isw1a complex localization	DNA-RNA, transcription, translation, repair	Isw1a complex	5.42633e-17
orf19.2664	C4_03290W_A	Uncharacterized	C4_03290wp_b	Ortholog(s) have mRNA 3'-UTR binding activity, role in DNA damage response and P-body, nuclear periphery localization	DNA-RNA, transcription, translation, repair	P-body, nuclear periphery	5.42633e-17
MSN5	C4_03280W_A	Uncharacterized	Msn5p	Predicted karyopherin involved in nuclear import and export of proteins; flow model biofilm induced; Spider biofilm induced	Other: complex binding , spliceosmome, enzymes, metabolism, proteasome, vacuolar, vesicle-mediated transport, chromatin remodeler	cytoplasm, nucleus	5.42633e-17
RCK2	C2_07130C_A	Verified	Rck2p	Predicted MAP kinase-activated protein kinase, similar to S. cerevisiae serine/threonine protein kinase Rck2p; induced by osmotic stress via Hog1p; macrophage/pseudohyphal-repressed; mutants are sensitive to rapamycin	osmotic stress via Hog1p	cytoplasm, nucleus	5.42633e-17
orf19.2527	CR_01410C_A	Verified	Cr_01410cp_a	Putative protein of unknown function; Hap43-induced; required for normal biofilm growth; F-12/CO2 early biofilm induced	unknown function	cytoplasm, nucleus	5.42633e-17
FLU1	C7_01520W_A	Verified	Flu1p	Multidrug efflux pump of the plasma membrane; MDR family member of the MFS (major facilitator superfamily) of transporters; involved in histatin 5 efflux; fungal-specific (no human/murine homolog)	MDR family member of the MFS (major facilitator superfamily) of transporters	integral component of membrane, fungal-type vacuole membrane	5.42633e-17
orf19.7459	C3_06700C_A	Verified	C3_06700cp_a	Putative mitochondrial protein with a predicted role in respiratory growth; fluconazole-induced; ketoconazole-repressed; mutants display a strong defect in flow model biofilm formation; Spider biofilm induced	ergosterol biosynthetic process	P-body, mitochondrial membrane	5.42633e-17
orf19.446.2	C1_05180C_A	Uncharacterized	C1_05180cp_a	Protein with a NADH-ubiquinone oxidoreductase B18 subunit domain; gene has intron	oxidoreductase	mitochondrion	5.42633e-17
GDA1	C3_06120C_A	Verified	Gda1p	Golgi membrane GDPase/UDPase, required for wild-type O-mannosylation, not N-glycosylation; required for wild-type hyphal induction, cell wall, and cell surface charge; functional homolog of S. cerevisiae Gda1	cell wall	Golgi apparatus, membrane	5.42633e-17
MRS4	C2_08070C_A	Verified	Mrs4p	Mitochondrial carrier family member, involved in iron homeostasis; putative membrane transporter localized to the mitochondrial membrane; transcription under control of Atf2p; regulated by Sef1p, Sfu1p, and Hap43p	Other: complex binding , spliceosmome, enzymes, metabolism, proteasome, vacuolar, vesicle-mediated transport, chromatin remodeler	mitochondrion, plasma membrane, mitochondrial inner membrane	5.42633e-17
MEX67	CR_04050C_A	Uncharacterized	Mex67p	Nuclear export protein; has NTF2-like domain; interacts with Mtr2p via the NTF2-like domain	DNA-RNA, transcription, translation, repair	nuclear pore, cytoplasm, nucleolus, nucleus	5.42633e-17
orf19.5920	C3_04620C_A	Uncharacterized	C3_04620cp_a	Ortholog of C. dubliniensis CD36 : Cd36_84570, C. parapsilosis CDC317 : CPAR2_404420, C. auris B8441 : B9J08_003958 and Candida tenuis NRRL Y-1498 : CANTEDRAFT_115339	Other: complex binding , spliceosmome, enzymes, metabolism, proteasome, vacuolar, vesicle-mediated transport, chromatin remodeler	ND	5.42633e-17
orf19.7295	CR_08980C_A	Uncharacterized	Cr_08980cp_a	Ortholog(s) have protein phosphatase 1 binding activity, role in cortical actin cytoskeleton organization, positive regulation of clathrin-dependent endocytosis, protein secretion and actin cortical patch, nucleus localization	organization of the cytoskeleton	actin cortical patch, nucleus	5.42633e-17
ADA2	C1_10860C_A	Verified	Ada2p	Zinc finger and homeodomain transcriptional coactivator; role in cell wall integrity and in sensitivity to caspofungin; required for the normal transcriptional response to caspofungin; required for yeast cell adherence to silicone substrate	role in cell wall integrity and in sensitivity	ADA complex, SAGA complex, SLIK (SAGA-like) complex	5.42633e-17
orf19.2208	C2_07740W_A	Uncharacterized	C2_07740wp_a	Ortholog(s) have role in negative regulation of translation, response to salt stress and P-body localization	DNA-RNA, transcription, translation, repair	P-body	5.42633e-17
CWT1	CR_05530C_A	Verified	Cwt1p	Zn2Cys6 transcription factor involved in negative regulation of nitrosative stress response; regulates formation of mating projections and same-sex mating; mutant has cell wall defects; transcription increased at stationary phase	mutant has cell wall defects	nucleus	5.42633e-17
orf19.3872	CR_06170W_A	Uncharacterized	Cr_06170wp_a	Protein of unknown function; oral infection induced; mutants have reduced capacity to damage oral epithelial cells; rat catheter biofilm repressed	unknown function	ND	5.42633e-17
ASG1	CR_02560C_A	Verified	Asg1p	Gal4p family zinc-finger transcription factor with similarity to S. cerevisiae Asg1p	DNA-RNA, transcription, translation, repair	ND	5.42633e-17
VRG4	C1_07700C_A	Verified	Vrg4p	GDP-mannose transporter; essential; required for glycosylation, hyphal growth; functional homolog of S. cerevisiae Vrg4p, which imports GDP-mannose from cytoplasm to Golgi for protein and lipid mannosylation; no mammalian homolog	GDP-mannose transmembrane transporter activity, hyphal growth	Golgi apparatus	5.42633e-17
MNS1	C1_03730C_A	Verified	Mns1p	Alpha-1,2-mannosidase; processes Man9GlcNAc2 to Man8GlcNAc2 isomer B; member of ER localized glycosyl hydrolase family 47; ER form is converted by Kex2 to cytosolic form; flow model biofilm repressed	fungal-type cell wall polysaccharide biosynthetic process	endoplasmic reticulum, membrane	5.42633e-17
orf19.6156	C3_00840C_A	Uncharacterized	C3_00840cp_a	Ortholog of S. cerevisiae : AIM11, C. glabrata CBS138 : CAGL0I04928g, C. dubliniensis CD36 : Cd36_80770, C. parapsilosis CDC317 : CPAR2_102260 and C. auris B8441 : B9J08_002841	Other: complex binding , spliceosmome, enzymes, metabolism, proteasome, vacuolar, vesicle-mediated transport, chromatin remodeler	ND	5.42633e-17
orf19.4273	C5_02590C_A	Uncharacterized	C5_02590cp_b	Putative mitochondrial membrane protein; ortholog of S. cerevisiae Sls1; coordinates expression of mitochondrially-encoded genes; Hap43-induced	aerobic respiration	membrane, mitochondrial inner membrane	5.42633e-17
RIA1	C1_07140C_A	Uncharacterized	Ria1p	Putative translation elongation factor; genes encoding ribosomal subunits, translation factors, and tRNA synthetases are downregulated upon phagocytosis by murine macrophage	DNA-RNA, transcription, translation, repair	cytoplasm	5.42633e-17
orf19.3977	C5_04900C_A	Uncharacterized	C5_04900cp_a	Protein with a role in translation; flow model biofilm repressed	DNA-RNA, transcription, translation, repair	ND	5.42633e-17
HRT1	C3_02450W_A	Uncharacterized	Hrt1p	Ortholog of S. cerevisiae Hrt1; component of a nuclear ubiquitin-protein ligase complex involved in cell cycle control; induced by hydroxyurea; Spider biofilm induced	Other: complex binding , spliceosmome, enzymes, metabolism, proteasome, vacuolar, vesicle-mediated transport, chromatin remodeler	cytoplasm, nucleus	5.42633e-17
orf19.7556	CR_09840C_A	Uncharacterized	Cr_09840cp_a	Ortholog of C. dubliniensis CD36 : Cd36_34965, C. parapsilosis CDC317 : CPAR2_200910, C. auris B8441 : B9J08_005167 and Candida tenuis NRRL Y-1498 : CANTEDRAFT_95984	Other: complex binding , spliceosmome, enzymes, metabolism, proteasome, vacuolar, vesicle-mediated transport, chromatin remodeler	ND	5.42633e-17
orf19.5406	C3_00570C_A	Verified	C3_00570cp_a	Predicted plasma membrane associated protein phosphatase; required for normal filamentous growth; mRNA binds She3 and is localized to hyphal tips	Predicted plasma membrane associated protein phosphatase;	plasma membrane	5.42633e-17
orf19.3744	CR_02250C_A	Uncharacterized	Cex1p	Ortholog(s) have tRNA binding activity, role in retrograde vesicle-mediated transport, Golgi to endoplasmic reticulum, tRNA export from nucleus and cytoplasm, nuclear pore localization	DNA-RNA, transcription, translation, repair	cytoplasm, nuclear pore	5.42633e-17
orf19.6291	CR_07600W_A	Uncharacterized	Fun30p	Putative ATP-dependent chromatin remodeler that interacts with Wor1p and is required for WOR1 expression and opaque cell formation; upregulated upon carbon dioxide stimulation in a Flo8p-dependent manner	DNA-RNA, transcription, translation, repair	nucleus, chromosome, centromeric region, mating-type region heterochromatin	5.42633e-17
orf19.5828	C2_02770W_A	Uncharacterized	C2_02770wp_a	Ortholog(s) have pre-mRNA branch point binding activity and role in mRNA branch site recognition, mRNA cis splicing, via spliceosome, spliceosomal complex assembly	DNA-RNA, transcription, translation, repair	U2-type prespliceosome, U2AF complex, nucleus	5.42633e-17
BNI1	C1_12960C_A	Verified	Bni1p	Formin; role in cytoskeletal organization, cell polarity; role in systemic virulence in mouse; cell-cycle regulated localization to site of polarized growth, bud neck; localizes to Spitzenkorper of hyphae, minor localization at septum	Other: complex binding , spliceosmome, enzymes, metabolism, proteasome, vacuolar, vesicle-mediated transport, chromatin remodeler	cell septum, cellular bud neck, cytoplasm, polarisome	5.42633e-17
orf19.5246	C1_12180C_A	Uncharacterized	C1_12180cp_a	Protein of unknown function; Hap43-repressed gene	unknown function	ND	5.42633e-17
orf19.4471	C1_03960C_A	Uncharacterized	C1_03960cp_a	Ortholog(s) have role in TOR signaling, re-entry into mitotic cell cycle after pheromone arrest and endoplasmic reticulum, endoplasmic reticulum membrane, endoplasmic reticulum-Golgi intermediate compartment localization	Other: complex binding , spliceosmome, enzymes, metabolism, proteasome, vacuolar, vesicle-mediated transport, chromatin remodeler	endoplasmic reticulum	5.42633e-17
SLC1	C3_02600C_A	Verified	Slc1p	Putative fatty acyltransferase; protein repressed during the mating process	Putative fatty acyltransferase	plasma membrane	5.42633e-17
orf19.7397.1	C3_06160C_A	Uncharacterized	C3_06160cp_a	Predicted ORF identical to NSA2	Other: complex binding , spliceosmome, enzymes, metabolism, proteasome, vacuolar, vesicle-mediated transport, chromatin remodeler	ND	5.42633e-17
orf19.1229	C1_07690C_A	Uncharacterized	C1_07690cp_a	Ortholog(s) have nuclear export signal receptor activity, role in protein export from nucleus, snRNA import into nucleus and nuclear envelope, nuclear periphery localization	DNA-RNA, transcription, translation, repair	nuclear envelope	5.42633e-17
orf19.6862	C4_05230C_A	Verified	C4_05230cp_a	Hap43-induced gene; mutation confers hypersensitivity to 5-fluorocytosine (5-FC), 5-fluorouracil (5-FU), and tubercidin (7-deazaadenosine)	Other: complex binding , spliceosmome, enzymes, metabolism, proteasome, vacuolar, vesicle-mediated transport, chromatin remodeler	Rix1 complex, cytosol, heterochromatin, nucleoplasm, nucleus	5.42633e-17
orf19.951	C5_00390C_A	Uncharacterized	C5_00390cp_a	Protein of unknown function; transcript repressed upon yeast-hyphal switch; fluconazole-induced; Hap43-repressed; flow model biofilm induced	unknown function	ND	5.42633e-17
NOC2	CR_05520W_A	Verified	Noc2p	Putative nucleolar complex protein; Hap43-induced; transposon mutation affects filamentous growth; mutation confers hypersensitivity to 5-fluorouracil (5-FU), tubercidin (7-deazaadenosine); repressed in core stress response	Other: complex binding , spliceosmome, enzymes, metabolism, proteasome, vacuolar, vesicle-mediated transport, chromatin remodeler	nucleolus, preribosome, large subunit precursor	5.42633e-17
orf19.470	CR_03910C_A	Uncharacterized	Taf12lp	Non-essential component of the SAGA complex, involved in transcription regulation	DNA-RNA, transcription, translation, repair	SAGA complex, SLIK (SAGA-like) complex, transcription factor TFIID complex	5.42633e-17
orf19.4430	C1_07390W_A	Uncharacterized	C1_07390wp_a	Ortholog(s) have ubiquitin binding activity and role in proteasome-mediated ubiquitin-dependent protein catabolic process	Other: complex binding , spliceosmome, enzymes, metabolism, proteasome, vacuolar, vesicle-mediated transport, chromatin remodeler	ND	5.42633e-17
TAF60	C3_06650C_A	Verified	Taf60p	Putative TFIID and SAGA complex subunit; mutation confers hypersensitivity to amphotericin B	DNA-RNA, transcription, translation, repair	SAGA complex, SLIK (SAGA-like) complex, transcription factor TFIID complex, cytosol	5.42633e-17
ACF2	C6_01690W_A	Uncharacterized	Acf2p	Putative endo-1,3-beta-glucanase; fungal-specific (no human or murine homolog)	Putative endo-1,3-beta-glucanase	ascus epiplasm, cytoplasm, mating projection actin fusion focus	5.42633e-17
RPD3	CR_02760C_A	Verified	Rpd3p	Histone deacetylase; regulates frequency of white-to-opaque and opaque-to-white switching; greater expression in white cells than opaque cells; has conserved deacetylation motif	Other: complex binding , spliceosmome, enzymes, metabolism, proteasome, vacuolar, vesicle-mediated transport, chromatin remodeler	ND	5.42633e-17
CDC54	C1_12550C_A	Uncharacterized	Cdc54p	Putative pre-replication complex helicase subunit; transcript regulated by Nrg1 and Mig1; periodic mRNA expression, peak at cell-cycle M/G1 phase; Hap43-induced	DNA-RNA, transcription, translation, repair	chromatin, cytoplasm, nucleus	5.42633e-17
SIM1	C1_13940W_A	Verified	Sim1p	Adhesin-like protein; involved in cell wall maintenance, redundant with Sun41; possibly secreted; macrophage-repressed; repressed by Rim101, Cyr1, Ras1; Spider biofilm induced	involved in cell wall maintenance	extracellular region, fungal-type cell wall, mitochondrial inner membrane	5.42633e-17
GNP1	C6_00330C_A	Uncharacterized	Gnp1p	Similar to asparagine and glutamine permease; fluconazole, caspofungin induced; regulated by Nrg1, Mig1, Tup1, Gcn2, Gcn4, and alkaline regulated by Rim101; repressed during chlamydospore formation; rat catheter, flow model biofilm induced	transport L-proline, carbohydrates	membrane	5.42633e-17
orf19.5085	C1_08110W_A	Uncharacterized	C1_08110wp_a	Ortholog(s) have nuclear import signal receptor activity, nuclear localization sequence binding activity	DNA-RNA, transcription, translation, repair	cytoplasm, nuclear periphery, nucleus	5.42633e-17
HBR3	C3_03650W_A	Uncharacterized	Hbr3p	Essential protein; regulated by hemoglobin; S. cerevisiae ortholog is essential; Hap43p-induced gene	Other: complex binding , spliceosmome, enzymes, metabolism, proteasome, vacuolar, vesicle-mediated transport, chromatin remodeler	nucleus, preribosome, small subunit precursor	5.42633e-17
orf19.748	C4_05180C_A	Uncharacterized	C4_05180cp_b	Ortholog(s) have RNA binding, structural constituent of nuclear pore activity	DNA-RNA, transcription, translation, repair	nuclear pore	5.42633e-17
NRP1	C1_08000W_A	Uncharacterized	Nrp1p	Ortholog(s) have role in cellular response to temperature stimulus, regulation of heterochromatin formation and cytoplasmic stress granule, nucleus, protein aggregate center localization	Other: complex binding , spliceosmome, enzymes, metabolism, proteasome, vacuolar, vesicle-mediated transport, chromatin remodeler	cytoplasmic stress granule, nucleus, protein aggregate center	5.42633e-17
GEA2	C3_01390C_A	Uncharacterized	Gea2p	Putative ARF GTP/GDP exchange factor; induced in low iron; flow model biofilm repressed	Other: complex binding , spliceosmome, enzymes, metabolism, proteasome, vacuolar, vesicle-mediated transport, chromatin remodeler	Golgi apparatus	5.42633e-17
orf19.1782	C2_10010C_A	Verified	C2_10010cp_a	Membrane-localized protein of unknown function	plasma membrane	plasma membrane, endoplasmic reticulum membrane	5.42633e-17
orf19.71	C1_03690W_A	Uncharacterized	C1_03690wp_a	Ortholog(s) have protein-containing complex binding activity, role in endoplasmic reticulum to Golgi vesicle-mediated transport, protein secretion and Golgi membrane, cis-Golgi network, cytoplasm localization	protein-containing complex binding ,ergosterol biosynthetic process , protein secretion	Golgi membrane, cytoplasm	5.42633e-17
orf19.1441	C2_01370C_A	Uncharacterized	Nri1p	Component of the RSC chromatin remodeling complex; only present in CTG clade	Other: complex binding , spliceosmome, enzymes, metabolism, proteasome, vacuolar, vesicle-mediated transport, chromatin remodeler	RSC-type complex	5.42633e-17
MET16	C4_07030W_A	Verified	Met16p	Putative 3'-phosphoadenylsulfate reductase; sulfur amino acid metabolism; reports differ on regulation during biofilm formation; fungal-specific; possibly an essential gene, disruptants not obtained by UAU1 method; Hap43p-repressed gene	Other: complex binding , spliceosmome, enzymes, metabolism, proteasome, vacuolar, vesicle-mediated transport, chromatin remodeler	ND	5.42633e-17
SMC3	C3_02700W_A	Uncharacterized	Smc3p	Protein similar to S. cerevisiae Smc3p, which is an ATPase involved in sister chromatid cohesion; likely to be essential for growth, based on an insertional mutagenesis strategy	DNA-RNA, transcription, translation, repair	chromosome, nucleus	5.42633e-17
PRP5	C3_06720W_A	Uncharacterized	Prp5p	Putative pre-mRNA processing RNA-helicase; induced upon adherence to polystyrene; rat catheter and Spider biofilm induced	DNA-RNA, transcription, translation, repair	ND	5.42633e-17
PTR22	C3_03800W_A	Verified	Ptr22p	Oligopeptide transporter involved in uptake of di-/tripeptides; regulated by Stp2 and Stp3; transcript induced upon phagocytosis by macrophage; repressed by Rim101 at pH 8; flow model biofilm induced	dipeptide transmembrane transporter activity	cell division site, membrane	5.42633e-17
HGT6	C2_01020W_A	Verified	Hgt6p	Putative high-affinity MFS glucose transporter; 20 family members; induced in core stress response; fluconazole, oralpharyngeal candidasis induced; flow model biofilm induced; Spider biofilm induced	Putative high-affinity MFS glucose transporter	extracellular vesicle, fungal biofilm matrix, integral component of plasma membrane, mitochondrial membrane	5.42633e-17
orf19.6082	C1_00210C_A	Verified	C1_00210cp_a	Ortholog(s) have unfolded protein binding activity, role in protein folding, protein localization to cell surface and endoplasmic reticulum membrane localization	Other: complex binding , spliceosmome, enzymes, metabolism, proteasome, vacuolar, vesicle-mediated transport, chromatin remodeler	plasma membrane, endoplasmic reticulum membrane	5.42633e-17
orf19.4502	C2_04500W_A	Uncharacterized	C2_04500wp_a	Ortholog(s) have ATPase, DNA binding, TBP-class protein binding, molybdate ion transmembrane transporter activity	molybdate ion transmembrane transporter activity	nuclear chromosome, vacuolar membrane	5.42633e-17
LCB2	C1_13900C_A	Verified	Lcb2p	Putative serine palmitoyltransferase component; mutation confers hypersensitivity to aureobasidin A	Other: complex binding , spliceosmome, enzymes, metabolism, proteasome, vacuolar, vesicle-mediated transport, chromatin remodeler	SPOTS complex	5.42633e-17
MNN26	C7_03600W_A	Verified	Mnn26p	Putative alpha-1,2-mannosyltransferase; mutant sensitive to calcofluor, SDS and growth at 42 deg; present in detergent-resistant membrane fraction (possible lipid raft component); predicted N-terminal acetylation and transmembrane helix	Other: complex binding , spliceosmome, enzymes, metabolism, proteasome, vacuolar, vesicle-mediated transport, chromatin remodeler	membrane	5.42633e-17
orf19.3453	C6_02140W_A	Uncharacterized	C6_02140wp_a	Ortholog(s) have GTPase activator activity, role in establishment or maintenance of cell polarity, positive regulation of GTPase activity and cytoplasmic vesicle membrane, plasma membrane localization	DNA-RNA, transcription, translation, repair	cytoplasmic vesicle membrane, plasma membrane	5.42633e-17
ERG5	C7_02840C_A	Verified	Erg5p	Putative C-22 sterol desaturase; fungal C-22 sterol desaturases are cytochrome P450 enzymes of ergosterol biosynthesis, catalyze formation of the C-22(23) double bond in the sterol side chain; transposon mutation affects filamentous growth	ergosterol biosynthesis	endoplasmic reticulum, plasma membrane	5.42633e-17
orf19.2002	C2_01220W_A	Uncharacterized	C2_01220wp_a	Ortholog(s) have structural constituent of nuclear pore activity and role in nuclear pore organization, poly(A)+ mRNA export from nucleus, protein import into nucleus, ribosomal large subunit export from nucleus	DNA-RNA, transcription, translation, repair	nuclear pore	5.42633e-17
ERG27	CR_01140C_A	Verified	Erg27p	3-Keto sterol reductase of ergosterol biosynthesis; acts in C-4 sterol demethylation with Erg25p and Erg26p; possible drug target, essential for viability; functional homolog of S. cerevisiae Erg27p	ergosterol biosynthesis	endoplasmic reticulum, lipid droplet	5.42633e-17
SWI4	C1_01790W_A	Verified	Swi4p	Putative component of the SBF transcription complex involved in G1/S cell-cycle progression; periodic mRNA expression, peak at cell-cycle G1/S phase; predicted, conserved MBF binding sites upstream of G1/S-regulated genes	DNA-RNA, transcription, translation, repair	MBF transcription complex, SBF transcription complex, chromatin	5.42633e-17
orf19.6396	CR_08300C_A	Verified	Cr_08300cp_a	Putative patatin-like phospholipase; similar to S. cerevisiae Nte1p, which is predicted to be a membrane protein; antigenic during human oral infection; Hap43p-repressed gene	Other: complex binding , spliceosmome, enzymes, metabolism, proteasome, vacuolar, vesicle-mediated transport, chromatin remodeler	endoplasmic reticulum	5.42633e-17
orf19.1514	C2_02000W_A	Uncharacterized	C2_02000wp_a	Ortholog(s) have enzyme binding, phosphatidylinositol-4-phosphate binding activity	Other: complex binding , spliceosmome, enzymes, metabolism, proteasome, vacuolar, vesicle-mediated transport, chromatin remodeler	Golgi apparatus, cytosol	5.42633e-17
orf19.2301	C1_11150W_A	Uncharacterized	C1_11150wp_a	Ortholog(s) have role in proteasome regulatory particle assembly and cytoplasm, cytosol, nucleus localization	Other: complex binding , spliceosmome, enzymes, metabolism, proteasome, vacuolar, vesicle-mediated transport, chromatin remodeler	cytoplasm, cytosol, nucleus	5.42633e-17
UTP15	C2_08670C_A	Verified	Utp15p	Small subunit (SSU) processome component; mutation confers resistance to 5-fluorocytosine (5-FC); physically interacts with TAP-tagged Nop1p	DNA-RNA, transcription, translation, repair	small-subunit processome, nucleolus, rDNA heterochromatin, t-UTP complex	5.42633e-17
CDC24	C5_01970C_A	Verified	Cdc24p	GDP-GTP exchange factor for Cdc42p; phosphorylated; required for maintenance of hyphal growth; misexpression blocks hyphal growth and causes avirulence in a mouse model of systemic infection; antigenic during human oral infection	phospholipid binding	cytoplasm, nucleus	5.42633e-17
TFA1	C1_09860C_A	Uncharacterized	Tfa1p	Protein with polyglutamate motifs and abundant Ser/Thr residues; described as a subunit of TFIIE, which is a basal transcription initiation factor of RNA Polymerase II; possibly an essential gene, disruptants not obtained by UAU1 method	DNA-RNA, transcription, translation, repair	transcription factor TFIIE complex, transcription preinitiation complex	5.42633e-17
orf19.998	C1_10540C_A	Uncharacterized	C1_10540cp_a	Putative adapter protein; links synaptojanins Inp52 and Inp53 to the cortical actin cytoskeleton in S. cerevisiae; mutants are viable	actin cortical patch localization, protein targeting to vacuole	actin cortical patch, cellular bud neck, membrane	5.42633e-17
orf19.7594	CR_10180W_A	Uncharacterized	Cr_10180wp_a	Protein of unknown function; Spider biofilm induced	unknown function	ND	5.42633e-17
orf19.6907	C7_01270C_A	Uncharacterized	C7_01270cp_a	Ortholog(s) have DNA binding activity, role in regulation of DNA damage checkpoint and chromatin, cytoplasm, nuclear periphery localization	DNA-RNA, transcription, translation, repair	chromatin, cytoplasm, nuclear periphery	5.42633e-17
MED8	C2_04530W_A	Uncharacterized	Med8p	Ortholog(s) have RNA polymerase II cis-regulatory region sequence-specific DNA binding, TBP-class protein binding, protein-macromolecule adaptor activity, transcription corepressor activity	DNA-RNA, transcription, translation, repair	core mediator complex	5.42633e-17
MET10	C2_09140C_A	Uncharacterized	Met10p	Sulfite reductase; role in sulfur amino acid metabolism; induced by human whole blood or PMNs; Hog1-induced; possibly adherence-induced; flow model, Spider model, F-12/CO2 biofilm induced	catalytic activity , oxidoreductase activity , contributes_to sulfite reductase (NADPH) activity	sulfite reductase complex (NADPH)	5.42633e-17
orf19.6039	C1_00660C_A	Uncharacterized	C1_00660cp_a	Ortholog(s) have SNAP receptor activity	Other: complex binding , spliceosmome, enzymes, metabolism, proteasome, vacuolar, vesicle-mediated transport, chromatin remodeler	SNARE complex, cis-Golgi network,membrane	5.42633e-17
SRP54	CR_01110W_A	Uncharacterized	Srp54p	Putative signal recognition particle (SRP) subunit; induced in ssr1 null; Spider biofilm repressed	Other: complex binding , spliceosmome, enzymes, metabolism, proteasome, vacuolar, vesicle-mediated transport, chromatin remodeler	signal recognition particle	5.42633e-17
NAT5	CR_04070W_A	Uncharacterized	Nat5p	Subunit of the N-terminal acetyltransferase NatA; Spider biofilm repressed	Other: complex binding , spliceosmome, enzymes, metabolism, proteasome, vacuolar, vesicle-mediated transport, chromatin remodeler	NatA complex	5.42633e-17
orf19.4123	C2_04870C_A	Uncharacterized	C2_04870cp_a	Putative THO complex subunit; possibly an essential gene, disruptants not obtained by UAU1 method; protein newly produced during adaptation to the serum	Other: complex binding , spliceosmome, enzymes, metabolism, proteasome, vacuolar, vesicle-mediated transport, chromatin remodeler	THO complex, chromosome, telomeric region, nucleus	5.42633e-17
ECI1	CR_08690C_A	Verified	Eci1p	Protein similar to S. cerevisiae Eci1p, which is involved in fatty acid oxidation; transposon mutation affects filamentous growth; expression is regulated upon white-opaque switching	Other: complex binding , spliceosmome, enzymes, metabolism, proteasome, vacuolar, vesicle-mediated transport, chromatin remodeler	peroxisome	5.42633e-17
LEU3	C5_02180C_A	Verified	Leu3p	Zn(II)2Cys6 transcription factor; predicted regulator branched-c ofhain amino acid biosynthesis genes; alkaline induced; induced by Mnl1 under weak acid stress; required for yeast cell adherence to silicone substrate; Spider biofilm induced	DNA-RNA, transcription, translation, repair	nucleus	5.42633e-17
SEC7	C3_04820C_A	Verified	Sec7p	Putative guanine nucleotide exchange factor (GEF); mutation confers hypersensitivity to Brefeldin A; caspofungin repressed	DNA-RNA, transcription, translation, repair	Golgi-associated vesicle, cytosol, late endosome, trans-Golgi network	5.42633e-17
NUP85	C3_04400C_A	Verified	Nup85p	Ortholog of S. cerevisiae Nup85; a structural constituent of the nuclear pore; required for alkaline-induced hyphal morphogenesis and for SD or Spider media biofilm formation	DNA-RNA, transcription, translation, repair	euchromatin, heterochromatin, nuclear pore	5.42633e-17
orf19.5608	C6_03210C_A	Uncharacterized	C6_03210cp_a	NA polymerase III subunit; Spider biofilm induced	DNA-RNA, transcription, translation, repair	RNA polymerase III complex. Mitochondrion	5.42633e-17
orf19.3128	C4_06810C_A	Uncharacterized	C4_06810cp_a	Ortholog(s) have SNARE binding, syntaxin binding activity	Other: complex binding , spliceosmome, enzymes, metabolism, proteasome, vacuolar, vesicle-mediated transport, chromatin remodeler	COPII-coated ER to Golgi transport vesicle, Golgi membrane, endoplasmic reticulum	5.42633e-17
orf19.2132	C6_04480C_A	Uncharacterized	C6_04480cp_a	Ortholog of C. dubliniensis CD36 : Cd36_65220, C. parapsilosis CDC317 : CPAR2_213740, C. auris B8441 : B9J08_003161 and Candida tenuis NRRL Y-1498 : CANTEDRAFT_92162	Other: complex binding , spliceosmome, enzymes, metabolism, proteasome, vacuolar, vesicle-mediated transport, chromatin remodeler	ND	5.42633e-17
orf19.4627	C4_01660W_A	Uncharacterized	C4_01660wp_a	Ortholog(s) have structural constituent of nuclear pore activity	DNA-RNA, transcription, translation, repair	nuclear pore, nuclear pore outer ring	5.42633e-17
orf19.5799	C2_03020C_A	Uncharacterized	C2_03020cp_a	Ortholog of S. cerevisiae : TPH3, C. dubliniensis CD36 : Cd36_17790, C. parapsilosis CDC317 : CPAR2_212150, C. auris B8441 : B9J08_004964 and Candida tenuis NRRL Y-1498 : CANTEDRAFT_128815	Other: complex binding , spliceosmome, enzymes, metabolism, proteasome, vacuolar, vesicle-mediated transport, chromatin remodeler	ND	5.42633e-17
AUT7	C1_05700W_A	Uncharacterized	Aut7p	Putative autophagosome protein; acts synergistically with Ysy6p to regulate unfolded protein response and mitochondrial function under ER stress; macrophage/pseudohyphal-repressed; alternatively spliced intron in 5' UTR	Other: complex binding , spliceosmome, enzymes, metabolism, proteasome, vacuolar, vesicle-mediated transport, chromatin remodeler	autophagosome, cytoplasm, cytosol, fungal-type vacuole, fungal-type vacuole membrane, lipid droplet, phagophore assembly site, vacuole-isolation membrane contact site	5.42633e-17
orf19.7215	C1_14080W_A	Uncharacterized	C1_14080wp_a	Nucleolar protein; component of the small subunit processome containing the U3 snoRNA; involved in pre-18S rRNA processing; flow model biofilm repressed	DNA-RNA, transcription, translation, repair	90S preribosome, nucleolus, preribosome, small subunit precursor, rDNA heterochromatin, small-subunit processome, t-UTP complex	5.42633e-17
GCR3	C1_08420W_A	Verified	Gcr3p	Functional homolog of S. cerevisiae Gcr3, which acts in regulation of glycolytic genes; no intron predicted, in contrast to intron in S. cerevisiae GCR3 gene	DNA-RNA, transcription, translation, repair	commitment complex , nuclear cap binding complex	5.42633e-17
NUP49	C1_13550C_A	Verified	Nup49p	Nuclear pore protein	DNA-RNA, transcription, translation, repair	nuclear pore	5.42633e-17
SPB1	C6_04160C_A	Uncharacterized	Spb1p	Putative AdoMet-dependent methyltransferase; Hap43-induced; repressed by prostaglandins; possibly essential gene, disruptants not obtained by UAU1 method; Spider biofilm induced	Other: complex binding , spliceosmome, enzymes, metabolism, proteasome, vacuolar, vesicle-mediated transport, chromatin remodeler	nucleolus, nucleus, preribosome, large subunit precursor	5.42633e-17
PMT1	C7_02890C_A	Verified	Pmt1p	Protein mannosyltransferase; required for virulence in mice and for adhesion to epithelial cells; role in hyphal growth and drug sensitivity; Als1, Sec20, Kre9, Pir1 are substrates; 1 of 5 PMT family members	adhesion	integral component of membrane, dolichyl-phosphate-mannose-protein mannosyltransferase Pmt1p-Pmt2p dimer complex	5.42633e-17
ERV29	C4_02120W_A	Verified	Erv29p	Putative SURF4 family member; plasma membrane-localized; flow model biofilm repressed	plasma membrane-localized	plasma membrane	5.42633e-17
orf19.2863	CR_03000C_A	Uncharacterized	Cr_03000cp_a	Ortholog of C. dubliniensis CD36 : Cd36_28090, C. parapsilosis CDC317 : CPAR2_802560, C. auris B8441 : B9J08_000343 and Candida tenuis NRRL Y-1498 : CANTEDRAFT_104949	Other: complex binding , spliceosmome, enzymes, metabolism, proteasome, vacuolar, vesicle-mediated transport, chromatin remodeler	ND	5.42633e-17
orf19.1691	C3_01540W_A	Verified	C3_01540wp_a	Plasma-membrane-localized protein; filament induced; Hog1, ketoconazole, fluconazole and hypoxia-induced; regulated by Nrg1, Tup1, Upc2; induced by prostaglandins; flow model biofilm induced; rat catheter and Spider biofilm repressed	mitochondrial respiratory chain complex IV	plasma membrane, mitochondrial respiratory chain complex IV	5.42633e-17
orf19.364	C4_00020W_A	Uncharacterized	Vma6p	Putative vacuolar H+-ATPase subunit; required for proper vacuolar ATPase assembly and vacuolar functions; Spider biofilm repressed	Other: complex binding , spliceosmome, enzymes, metabolism, proteasome, vacuolar, vesicle-mediated transport, chromatin remodeler	fungal-type vacuole membrane, proton-transporting V-type ATPase, V0 domain	5.42633e-17
HSP30	C1_01990W_A	Verified	Hsp30p	Putative heat shock protein; fluconazole repressed; amphotericin B induced; Spider biofilm induced; rat catheter biofilm induced	carbohydrate transport	plasma membrane	5.42633e-17
orf19.2045	C2_00790C_A	Uncharacterized	C2_00790cp_a	Ortholog(s) have CTP-dependent diacylglycerol kinase activity and role in mitotic nuclear membrane biogenesis, phosphatidic acid biosynthetic process, regulation of isopentenyl diphosphate biosynthetic process, mevalonate pathway	Other: complex binding , spliceosmome, enzymes, metabolism, proteasome, vacuolar, vesicle-mediated transport, chromatin remodeler	endoplasmic reticulum membrane, perinuclear endoplasmic reticulum	5.42633e-17
SWI1	C4_00300C_A	Verified	Swi1p	Protein involved in transcription regulation; ortholog of S. cerevisiae Swi1p, which is a subunit of the SWI/SNF chromatin remodeling complex; interacts with Snf2p; SWI/SNF complex is essential for hyphal growth and virulence	DNA-RNA, transcription, translation, repair	SWI/SNF complex, nucleus	5.42633e-17
GCN1	C2_10550C_A	Uncharacterized	Gcn1p	Ortholog(s) have protein kinase activator activity, protein kinase regulator activity, stalled ribosome sensor activity	DNA-RNA, transcription, translation, repair	cytosol, cytosolic ribosome	5.42633e-17
orf19.5009	C1_13720W_A	Uncharacterized	C1_13720wp_a	Ortholog of S. cerevisiae : KEL3, C. glabrata CBS138 : CAGL0A01067g, C. dubliniensis CD36 : Cd36_12710, C. parapsilosis CDC317 : CPAR2_201590 and C. auris B8441 : B9J08_002506	Other: complex binding , spliceosmome, enzymes, metabolism, proteasome, vacuolar, vesicle-mediated transport, chromatin remodeler	ND	5.42633e-17
OSH3	C4_03590C_A	Verified	Osh3p	Protein required for wild-type filamentation; has oxysterol binding protein domain and pleckstrin homology motif; overproducton suppresses cph1 homozygous null filamnetation defect; similar to S. cerevisiae Osh3p	sterol transfer activity	cortical endoplasmic reticulum, cytoplasm , plasma membrane	5.42633e-17
GCD2	C3_07250W_A	Uncharacterized	Gcd2p	Putative translation initiation factor; genes encoding ribosomal subunits, translation factors, and tRNA synthetases are downregulated upon phagocytosis by murine macrophage	DNA-RNA, transcription, translation, repair	eukaryotic translation initiation factor 2B complex , guanyl-nucleotide exchange factor complex	5.42633e-17
orf19.5368	C2_10850C_A	Uncharacterized	C2_10850cp_a	Ortholog of Vms1; component of a Cdc48-complex involved in protein quality control in S. cerevisiae; Spider biofilm repressed	Other: complex binding , spliceosmome, enzymes, metabolism, proteasome, vacuolar, vesicle-mediated transport, chromatin remodeler	cytosol, endoplasmic reticulum membrane, mitochondrion	5.42633e-17
orf19.6211	C1_06970C_A	Uncharacterized	C1_06970cp_a	Protein of unknown function; protein newly produced during adaptation to the serum	unknown function	ND	5.42633e-17
LAG1	CR_01060W_A	Verified	Lag1p	Putative ceramide synthase component; Hap43p-repressed gene; amphotericin B repressed	ergosterol biosynthetic process	acyl-CoA ceramide synthase complex, membrane	5.42633e-17
orf19.182	C2_04820W_A	Uncharacterized	C2_04820wp_a	Ortholog(s) have rRNA (guanine-N1-)-methyltransferase activity, role in rRNA modification and mitochondrion localization	DNA-RNA, transcription, translation, repair	mitochondrion	5.42633e-17
RRP6	C1_05050C_A	Verified	Rrp6p	Putative nuclear exosome exonuclease component; Hap43p-induced gene; mutation confers hypersensitivity to 5-fluorocytosine (5-FC), 5-fluorouracil (5-FU), and tubercidin (7-deazaadenosine)	DNA-RNA, transcription, translation, repair	nucleolus, nucleoplasm, nucleus	5.42633e-17
orf19.843	C2_03780C_A	Uncharacterized	C2_03780cp_a	Putative DNA repair exonuclease; fungal-specific (no human or murine homolog)	DNA-RNA, transcription, translation, repair	ND	5.42633e-17
TBP1	C1_10660W_A	Verified	C1_10660W_A	Transcription initiation factor; binds TATA box sequence, binding does not require TFIIA; caspofungin repressed; functional homolog of S. cerevisiae and human TATA-binding proteins; Spider biofilm induced	DNA-RNA, transcription, translation, repair	Tbp1p	5.42633e-17
orf19.4816	C1_09520C_A	Uncharacterized	C1_09520cp_a	Protein of unknown function; induced by nitric oxide	unknown function	ND	5.42633e-17
orf19.4728	C1_08700W_A	Uncharacterized	C1_08700wp_a	Ortholog(s) have role in chromatin remodeling and Set3 complex localization	Other: complex binding , spliceosmome, enzymes, metabolism, proteasome, vacuolar, vesicle-mediated transport, chromatin remodeler	Set3 complex	5.42633e-17
orf19.1849	CR_06840W_A	Uncharacterized	Cr_06840wp_b	Ortholog(s) have U3 snoRNA binding, rRNA binding activity and role in maturation of SSU-rRNA from tricistronic rRNA transcript (SSU-rRNA, 5.8S rRNA, LSU-rRNA), ribosomal small subunit biogenesis	DNA-RNA, transcription, translation, repair	nucleolus, small-subunit processome	5.42633e-17
orf19.5555	C6_02810C_A	Uncharacterized	C6_02810cp_a	Ortholog of C. dubliniensis CD36 : Cd36_63300, Candida tropicalis NEW ASSEMBLY : CTRG1_05769, Candida tropicalis MYA-3404 : CTRG_05769 and Candida albicans WO-1 : CAWG_05077	Other: complex binding , spliceosmome, enzymes, metabolism, proteasome, vacuolar, vesicle-mediated transport, chromatin remodeler	ND	5.42633e-17
orf19.323	C3_03250W_A	Verified	Dnf1p	Aminophospholipid translocase (flippase), involved in phospholipid and sphingolipid translocation; type 4 P-type ATPase, localized to plasma membrane	involved in phospholipid and sphingolipid translocation	plasma membrane	5.42633e-17
orf19.3621	C2_08580W_A	Uncharacterized	C2_08580wp_b	Possible pseudogene; similar to Ywp1p; ORF extended upstream from the initiating Met of orf19.3621 has a stop codon in the region corresponding to the Ywp1p signal peptide; disruption causes no apparent phenotype; no expression detected	similar to Ywp1, cell wall	ND	0.00211731
NMD3	CR_06720W_A	Uncharacterized	Nmd3p	Putative nonsense-mediated mRNA decay protein; repressed in core stress response; repressed by prostaglandins	DNA-RNA, transcription, translation, repair	cytosol	0.00678393
orf19.3477	C6_02350C_A	Uncharacterized	C6_02350cp_a	Putative pseudouridine synthase; predicted role in snRNA pseudouridine synthesis, tRNA pseudouridine synthesis; Spider biofilm induced	DNA-RNA, transcription, translation, repair	nucleus	0.00710516
SMC4	C5_00300C_A	Uncharacterized	Smc4p	Ortholog(s) have ATPase, DNA/DNA annealing activity, chromatin binding, double-stranded DNA binding, single-stranded DNA binding activity	DNA-RNA, transcription, translation, repair	chromatin, cytoplasm, nucleus	0.0327972

## Sheet: Table S5 Ca256 (R-1-R) DOWN
Gene	Systematic name	ORF	Protein	Description	Relationship with antifungal activity in vitro	Cellular localization	q-Value		No caracterizado	89	0.729508
PDE2	C1_02840W_A	Verified	Pde2p	High affinity cyclic nucleotide phosphodiesterase; moderates signaling by cAMP; required for virulence, switching, cell wall, hyphal, not pseudohyphal growth; expressed shortly after hyphal induction; rat catheter and Spider biofilm induced	cell wall	ND	0.0298181		caracterizado	33	0.270492
RGT1	C4_02540W_A	Verified	Rgt1p	Zn(II)2Cys6 transcription factor; transcriptional repressor involved in the regulation of glucose transporter genes; ortholog of S. cerevisiae Rgt1; mutants display decreased colonization of mouse kidneys	DNA-RNA, transcription, translation, repair	nucleus	0.0118242		total	122	1
MSB2	C2_01780W_A	Verified	Msb2p	Mucin family adhesin-like protein; cell wall damage sensor; required for Cek1 phosphorylation by cell wall stress; Rim101-repressed; activation releases extracellular domain into medium; Spider biofilm induced	osmosensor activity, cellular response to heat , filamentous growth	cell surface, extracellular region, plasma membrane	0.0368011
STF2	C2_00250W_A	Uncharacterized	Stf2p	Protein involved in ATP biosynthesis; repressed in hyphae; repressed by Efg1, Hap43; transcript upregulated in clinical isolates from HIV+ patients with oral candidiasis; rat catheter, flow model and Spider biofilm induced	Other: complex binding , spliceosmome, enzymes, metabolism, proteasome, vacuolar, vesicle-mediated transport, chromatin remodeler	ND	0.0348779		important for structure, cell wall formation, cell membrane	17	0.139344
orf19.36.1	C2_06630C_A	Uncharacterized	C2_06630cp_a	Ortholog of C. parapsilosis CPAR2_104640 and Candida orthopsilosis CORT_0B05695 ; null mutant shows normal filamentous growth, adhesion, biofilms, and stress response, and normal virulence in both mouse and insect models	Other: complex binding , spliceosmome, enzymes, metabolism, proteasome, vacuolar, vesicle-mediated transport, chromatin remodeler	ND	0.00877639		Mitochondria-oxidative stress	14	0.114754
IFD6	C1_04140W_A	Verified	Ifd6p	Aldo-keto reductase; similar to aryl alcohol dehydrogenases; protein increase correlates with MDR1 overexpression (not CDR1 or CDR2) in fluconazole-resistant clinical isolates; farnesol regulated; possibly essential; Spider biofilm induced	aryl-alcohol dehydrogenase (NAD+) activity (NAS), oxidoreductase activity (TAS), single-species biofilm formation on inanimate substrate	fungal biofilm matrix	0.0146976		membrane transporters	8	0.0655738
FDH1	CR_05170C_A	Uncharacterized	Fdh1p	Formate dehydrogenase; oxidizes formate to CO2; Mig1 regulated; induced by macrophages; fluconazole-repressed; repressed by Efg1 in yeast, not hyphal conditions; stationary phase enriched; rat catheter and Spider biofilm induced	formate dehydrogenase (NAD+) activity , NAD binding, oxidoreductase activity, acting on the CH-OH group of donors, NAD or NADP as acceptor , carbohydrate transport	cytosol, fungal biofilm matrix	0.00646055		Mitochondria-membrane potential	2	0.0163934
XOG1	C1_02990C_A	Verified	Xog1p	Exo-1,3-beta-glucanase; 5 glycosyl hydrolase family member; affects sensitivity to chitin and glucan synthesis inhibitors; not required for yeast-to-hypha transition or for virulence in mice; Hap43-induced; Spider biofilm induced	cell adhesion molecule binding , glucan exo-1,3-beta-glucosidase activity , glucan endo-1,6-beta-glucosidase activity , single-species biofilm formation in or on host organism , ergosterol biosynthetic process	extracellular region , extracellular vesicle , cell surface , fungal-type cell wall	5.42633e-17		Other: complex binding , spliceosmome, enzymes, metabolism, proteasome, vacuolar, vesicle-mediated transport, chromatin remodeler	39	0.319672
SEC65	CR_01660C_A	Verified	Sec65p	Component of the protein-targeting Signal Recognition Particle (SRP); similar to mammalian Srp19; functional homolog of S. cerevisiae Sec65; Tbf1-induced	SRP-dependent cotranslational protein targeting to membrane, signal sequence recognition	signal recognition particle, endoplasmic reticulum targeting	5.42633e-17		DNA-RNA, transcription, translation, repair	26	0.213115
orf19.2452	C1_05950C_A	Uncharacterized	C1_05950cp_a	Protein of unknown function; induced in high iron; repressed in core caspofungin response; ketoconazole-repressed; colony morphology-related gene regulation by Ssn6; possibly subject to Kex2 processing	unknown function	ND	5.42633e-17		unknown function	16	0.131148
BRG1	C1_05140W_A	Verified	Brg1p	Transcription factor; recruits Hda1 to hypha-specific promoters; Tn mutation affects filamentation; Hap43-repressed; Spider and flow model biofilm induced; required for Spider biofilm formation; Bcr1-repressed in RPMI a/a biofilms	DNA-RNA, transcription, translation, repair	chromatin	5.42633e-17		total	122	1
orf19.1534	C2_02180W_A	Uncharacterized	C2_02180wp_a	Ortholog of S. cerevisiae Zrt3, vacuolar membrane zinc transporter; predicted Kex2 substrate; induced in oralpharyngeal candidasis; flow model biofilm induced; Spider biofilm induced	metal ion transmembrane transporter activity , zinc ion transmembrane transporter activity , Golgi to vacuole transport	fungal-type vacuole membrane , membrane	5.42633e-17
orf19.7304	CR_09070C_A	Uncharacterized	Cr_09070cp_a	Protein of unknown function; Hap43-induced; transcript induced early in infection of reconstituted human epithelium, while expression of the C. dubliniensis ortholog is not upregulated; mutants are viable; rat catheter biofilm repressed	unknown function	ND	5.42633e-17
RPL37B	C1_11360W_A	Uncharacterized	Rpl37bp	Ribosomal protein L37; Hap43-induced; Spider biofilm repressed	Other: complex binding , spliceosmome, enzymes, metabolism, proteasome, vacuolar, vesicle-mediated transport, chromatin remodeler	cytosolic large ribosomal subunit , preribosome, large subunit precursor , ribosome	5.42633e-17
orf19.5069	C1_07980C_A	Uncharacterized	C1_07980cp_a	Ortholog of S. cerevisiae Sae3; meiosis specific protein involved in DMC1-dependent meiotic recombination in S. cerevisiae; Spider biofilm induced	carbohydrate transport	condensed nuclear chromosome	5.42633e-17
orf19.6679	C5_03670C_A	Uncharacterized	C5_03670cp_a	Ortholog(s) have cytoplasm, nucleus localization	Other: complex binding , spliceosmome, enzymes, metabolism, proteasome, vacuolar, vesicle-mediated transport, chromatin remodeler	cytoplasm, nucleus	5.42633e-17
CWH41	C4_06100W_A	Verified	Cwh41p	Processing alpha glucosidase I, involved in N-linked protein glycosylation and assembly of cell wall beta 1,6 glucan; rat catheter biofilm repressed	d assembly of cell wall beta 1,6 gluca	endoplasmic reticulum membrane	5.42633e-17
orf19.993	C1_10500W_A	Uncharacterized	C1_10500wp_a	Protein of unknown function; rat catheter biofilm repressed	unknown function	ND	5.42633e-17
orf19.588	C5_00850C_A	Uncharacterized	C5_00850cp_a	Ortholog(s) have role in aerobic respiration and mitochondrial intermembrane space localization	aerobic respiration	mitochondrial intermembrane space	5.42633e-17
CFL2	C4_05780C_A	Uncharacterized	Cfl2p	Oxidoreductase; iron utilization; Sfu1/Sef1/Hap43/Nrg1/Tup1/Rim101 regulated; alkaline/low iron/fluphenazine/ciclopirox olamine, flucytosine, fluconazole, Spider/flow model/rat catheter biofilm induced; caspofungin/amphotericin B repressed	oxidoreductase activity , transmembrane transport, intracellular iron ion homeostasis	ND	5.42633e-17
WOR3	CR_03890W_A	Verified	Wor3p	Transcription factor; modulator of white-opaque switch; induced in opaque cells; promoter bound by Wor1; overexpression at 25 degr shifts cells to opaque state; deletion stabilizes opaque cells at higher temperatures; Spider biofilm induced	DNA-RNA, transcription, translation, repair	nucleus	5.42633e-17
orf19.5702	C6_03430C_A	Uncharacterized	C6_03430cp_a	Ortholog(s) have role in diacylglycerol metabolic process, response to osmotic stress, vacuole fusion and vacuole-mitochondrion membrane contact site localization	autophagy of mitochondrion, response to osmotic stress, vacuole fusion	vacuole-mitochondrion membrane contact site	5.42633e-17
BCR1	CR_06440C_A	Verified	Bcr1p	Transcription factor; regulates a/alpha biofilm formation, matrix, cell-surface-associated genes; confers adherence, impermeability, impenetrability, fluconazole resistance; Tup1/Tec1/Mnl1-regulated; mRNA binds She3; Spider biofilm induced	DNA-RNA, transcription, translation, repair	chromatin, nucleus	5.42633e-17
orf19.6872	C2_05590C_A	Uncharacterized	C2_05590cp_a	Putative protein of unknown function; Hap43p-repressed gene	unknown function	nuclear periphery	5.42633e-17
orf19.3304	C1_01160C_A	Uncharacterized	C1_01160cp_a	Exosome non-catalytic core component; involved in 3'-5' RNA processing and degradation in the nucleus and cytoplasm; Spider biofilm induced	DNA-RNA, transcription, translation, repair	cytoplasmic exosome (RNase complex) , nuclear exosome (RNase complex)	5.42633e-17
NAM7	C5_00500W_A	Uncharacterized	Nam7p	Putative role in nonsense-mediated mRNA decay; similar to S. cerevisiae Nam7p; gene induced by ciclopirox olamine treatment	DNA-RNA, transcription, translation, repair	cytoplasm	5.42633e-17
orf19.4553	C6_04140C_A	Uncharacterized	C6_04140cp_b	Ortholog of C. dubliniensis CD36 : Cd36_64990, C. parapsilosis CDC317 : CPAR2_600170, Candida tenuis NRRL Y-1498 : CANTEDRAFT_121753 and Debaryomyces hansenii CBS767 : DEHA2E19712g	Other: complex binding , spliceosmome, enzymes, metabolism, proteasome, vacuolar, vesicle-mediated transport, chromatin remodeler	ND	5.42633e-17
PHA2	C3_02460C_A	Uncharacterized	Pha2p	Putative prephenate dehydratase; Hap43p-repressed gene; expression downregulated in an ssr1 null mutant	Other: complex binding , spliceosmome, enzymes, metabolism, proteasome, vacuolar, vesicle-mediated transport, chromatin remodeler	ND	5.42633e-17
ALS5	C6_03690W_A	Verified	Als5p	ALS family adhesin; highly variable; expression in S. cerevisiae causes adhesion to human epithelium, endothelium or ECM, endothelial invasiveness by endocytosis and, at high abundance, ECM-induced aggregation; can form amyloid fibrils	Other: complex binding , spliceosmome, enzymes, metabolism, proteasome, vacuolar, vesicle-mediated transport, chromatin remodeler	fungal-type cell wall , cell surface	5.42633e-17
orf19.6741	C3_07470W_A	Uncharacterized	Evp1p	Putative plasma membrane protein; predicted role in cell wall integrity; regulated by Nrg1, Tup1; induced during chlamydospore formation in both C. albicans and C. dubliniensis	carbohydrate transport, fungal-type cell wall organization	extracellular vesicle, cell cortex of cell tip	5.42633e-17
ECE1	C4_03470C_A	Verified	Ece1p	Candidalysin, cytolytic peptide toxin essential for mucosal infection; assembles into polymers that form pores in epithelial cells; hypha-specific protein	membrane destabilizing activity , cytolysis by symbiont of host cells , hemolysis in another organism , carbohydrate transport	extracellular region , hyphal cell wall	5.42633e-17
orf19.4061	C1_05100W_A	Uncharacterized	C1_05100wp_a	Protein of unknown function; clade-associated gene expression	unknown function	ND	5.42633e-17
orf19.3499	C6_02100W_A	Uncharacterized	C6_02100wp_a	Secreted potein; Hap43-repressed; fluconazole-induced; regulated by Tsa1, Tsa1B under H2O2 stress conditions; induced by Mnl1p under weak acid stress; Spider biofilm induced	H2O2 stress condition	ND	5.42633e-17
PFK26	C1_08950W_A	Uncharacterized	Pfk26p	Putative 6-phosphofructo-2-kinase; protein repressed during the mating process	Other: complex binding , spliceosmome, enzymes, metabolism, proteasome, vacuolar, vesicle-mediated transport, chromatin remodeler	ND	5.42633e-17
orf19.1276	C4_05890W_A	Uncharacterized	C4_05890wp_a	Protein with a selenoprotein domain and a thioredoxin-like fold domain; similar to S. cerevisiae Vhs3p, which is a putative phosphopantothenoylcysteine decarboxylase	Other: complex binding , spliceosmome, enzymes, metabolism, proteasome, vacuolar, vesicle-mediated transport, chromatin remodeler	ND	5.42633e-17
GLN3	C5_04280C_A	Verified	Gln3p	GATA transcription factor, involved in regulation of nitrogen starvation-induced filamentous growth; regulates transcription of Mep2 ammonium permease; regulated by Gcn2 and Gcn4; mRNA binds She3; Spider biofilm induced	DNA-RNA, transcription, translation, repair	nucleus , cytosol	5.42633e-17
orf19.3156	C3_01180C_A	Uncharacterized	C3_01180cp_b	Protein of unknown function; induced by Mnl1 under weak acid stress	unknown function	ND	5.42633e-17
MNL1	CR_07450C_A	Verified	Mnl1p	Transcription factor; induces transcripts of stress response genes via SLE (STRE-like) elements; required for adaptation to weak acid stress; activates a subset of the genes that are repressed by Nrg1	DNA-RNA, transcription, translation, repair	ND	5.42633e-17
orf19.2191	C2_07920W_A	Uncharacterized	C2_07920wp_a	Ortholog(s) have diphthine methylesterase activity, role in endocytic recycling, protein histidyl modification to diphthamide and cytoplasm, endosome localization	Other: complex binding , spliceosmome, enzymes, metabolism, proteasome, vacuolar, vesicle-mediated transport, chromatin remodeler	cytoplasm, endosome	5.42633e-17
OST1	C3_05530W_A	Verified	Ost1p	Alpha subunit of the oligosaccharyltransferase complex of the ER lumen; catalyzes asparagine-linked glycosylation of newly synthesized proteins; Spider biofilm repressed	structural molecule activity, ergosterol biosynthetic process	plasma membrane	5.42633e-17
orf19.477	CR_03950W_A	Uncharacterized	Cr_03950wp_a	Ortholog(s) have role in mitochondrial translation and mitochondrion localization	DNA-RNA, transcription, translation, repair	mitochondrion	5.42633e-17
orf19.3684	C1_02270C_A	Uncharacterized	C1_02270cp_a	Putative oxidoreductase; Spider biofilm induced	2,4-dienoyl-CoA reductase (NADPH) activity, fatty acid catabolic process	ND	5.42633e-17
orf19.4209	C6_00500C_A	Uncharacterized	C6_00500cp_a	Ortholog(s) have NEDD8 activating enzyme activity and role in protein neddylation	Other: complex binding , spliceosmome, enzymes, metabolism, proteasome, vacuolar, vesicle-mediated transport, chromatin remodeler	ND	5.42633e-17
GLG2	C3_06450W_A	Uncharacterized	Glg2p	Putative self-glucosylating initiator of glycogen synthesis; expression regulated upon white-opaque switch; hypha-induced; Spider biofilm induced	Other: complex binding , spliceosmome, enzymes, metabolism, proteasome, vacuolar, vesicle-mediated transport, chromatin remodeler	ND	5.42633e-17
orf19.692	C6_02020C_A	Uncharacterized	C6_02020cp_a	Protein of unknown function; Hap43-repressed gene; rat catheter and Spider biofilm induced	unknown function	ND	5.42633e-17
orf19.5665	C4_00380W_A	Uncharacterized	C4_00380wp_a	Ortholog(s) have D-arabinose 1-dehydrogenase [NAD(P)+] activity and role in dehydro-D-arabinono-1,4-lactone biosynthetic process	oxidoreductase activity	ND	5.42633e-17
orf19.3919	C5_04320C_A	Uncharacterized	C5_04320cp_a	RNI-like superfamily domain-containing protein; early-stage flow model biofilm induced; Spider biofilm induced	Other: complex binding , spliceosmome, enzymes, metabolism, proteasome, vacuolar, vesicle-mediated transport, chromatin remodeler	ND	5.42633e-17
orf19.2314	C1_11000C_A	Verified	C1_11000cp_a	Protein with a role in nucleolar integrity and processing of pre-rRNA; mutation confers hypersensitivity to 5-fluorocytosine (5-FC), 5-fluorouracil (5-FU), and tubercidin (7-deazaadenosine); Hap43-induced; Spider biofilm induced	DNA-RNA, transcription, translation, repair	nucleolus	5.42633e-17
orf19.6599.1	CR_09640C_A	Uncharacterized	Cr_09640cp_a	Ortholog(s) have role in cytoplasmic translation	DNA-RNA, transcription, translation, repair	ND	5.42633e-17
SMF12	C4_00990W_A	Uncharacterized	Smf11p	Putative metal ion transporter of the Nramp family; null mutant shows increased intracellular levels of manganese; induced by nitric oxide independent of Yhb1; flow model biofilm induced; rat catheter biofilm repressed	metal ion transmembrane transporter activity	membrane	5.42633e-17
orf19.6455	C7_02550C_A	Uncharacterized	C7_02550cp_a	Protein of unknown function, transcript is upregulated in clinical isolates from HIV+ patients with oral candidiasis	unknown function	CIA complex	5.42633e-17
orf19.1686	C3_01570W_A	Uncharacterized	C3_01570wp_a	Has domain(s) with predicted kinase activity and role in carbohydrate metabolic process	Other: complex binding , spliceosmome, enzymes, metabolism, proteasome, vacuolar, vesicle-mediated transport, chromatin remodeler	ND	5.42633e-17
RGD3	CR_07560W_A	Uncharacterized	Rgd3p	Putative Rho GTPase activating protein; fungal-specific (no human or murine homolog)	GTPase activator activity, Golgi to vacuole transport , establishment or maintenance of actin cytoskeleton polarity	cell cortex of cell tip , cell division site	5.42633e-17
orf19.1110	C5_03840W_A	Verified	C5_03840wp_b	Thiamine pyrophosphokinase, phosphorylates thiamine to produce the coenzyme thiamine pyrophosphate (thiamine diphosphate); active as a homodimer	Other: complex binding , spliceosmome, enzymes, metabolism, proteasome, vacuolar, vesicle-mediated transport, chromatin remodeler	ND	5.42633e-17
DOG1	C6_01900C_A	Uncharacterized	Dog1p	Putative 2-deoxyglucose-6-phosphatase; haloacid dehalogenase hydrolase/phosphatase superfamily; similar to S. cerevisiae Dog1, Dog2, Hor1, Rhr2; regulated by Nrg1, Tup1; Spider biofilm repressed	2-deoxyglucose-6-phosphatase activity, glucose metabolic process	fungal biofilm matrix	5.42633e-17
orf19.4749	C1_08900W_A	Uncharacterized	C1_08900wp_a	Protein of unknown function; hyphal-induced expression, regulated by Cyr1, Ras1, Efg1; Hap43-induced gene; Spider biofilm induced	unknown function	ND	5.42633e-17
orf19.7504	CR_00290W_A	Uncharacterized	Cr_00290wp_a	Ortholog of S. cerevisiae Rts3; a component of the protein phosphatase type 2A complex; Plc1-regulated; induced in core caspofungin response; Spider biofilm induced	Other: complex binding , spliceosmome, enzymes, metabolism, proteasome, vacuolar, vesicle-mediated transport, chromatin remodeler	ND	5.42633e-17
HPD1	C6_02890C_A	Verified	Hpd1p	3-hydroxypropionate dehydrogenase; involved in degradation of toxic propionyl-CoA; rat catheter and Spider biofilm induced	3-hydroxypropionate dehydrogenase (NAD+) activity (IMP, IDA), NADP binding , carbohydrate transport	mitochondrion	5.42633e-17
orf19.2459	C1_05900W_A	Uncharacterized	C1_05900wp_a	Protein of unknown function; mRNA binds to She3; Hap43 repressed gene; Spider biofilm induced	unknown function	ND	5.42633e-17
DFR1	C7_03130C_A	Verified	Dfr1p	Trimethoprim resistant dihydrofolate reductase (DHFR), reduces 7,8-dihydrofolate to 5,4,7,8-tetrahydrofolate; binds NADPH; target of drugs that selectively inhibit the fungal enzyme rather than the human enzyme	Other: complex binding , spliceosmome, enzymes, metabolism, proteasome, vacuolar, vesicle-mediated transport, chromatin remodeler	ND	5.42633e-17
DFI1	C7_00360W_A	Verified	Dfi1p	Cell-surface associated glycoprotein; promotes activation of Cek1 in a matrix-dependent manner; N-glycosylated; Spider biofilm induced	Cell-surface associated glycoprotein, calmodulin binding , MAPK cascade , carbohydrate transport , invasive filamentous growth	cell surface, plasma membrane	5.42633e-17
orf19.372	C4_00060W_A	Uncharacterized	C4_00060wp_a	Putative protein of unknown function; Hap43p-repressed gene	unknown function	ND	5.42633e-17
orf19.3976	C5_04890C_A	Uncharacterized	C5_04890cp_a	Ortholog(s) have structural constituent of cytoskeleton activity, role in establishment of mitotic spindle orientation, nuclear migration and dynactin complex localization	structural constituent of cytoskeleton , nuclear migration	dynactin complex	5.42633e-17
orf19.4006	C5_05140W_A	Uncharacterized	C5_05140wp_a	Has domain(s) with predicted 2-dehydropantoate 2-reductase activity, oxidoreductase activity and role in pantothenate biosynthetic process	oxidoreductase activity , protein import into mitochondrial matrix	ND	5.42633e-17
orf19.2446	C1_05990C_A	Uncharacterized	C1_05990cp_a	Has domain(s) with predicted 2-dehydropantoate 2-reductase activity, oxidoreductase activity and role in pantothenate biosynthetic process	oxidoreductase activity , pantothenate biosynthetic process	ND	5.42633e-17
HPA2	C6_00140C_A	Uncharacterized	Hpa2p	Ortholog(s) have D-amino-acid N-acetyltransferase activity, N-acetyltransferase activity and role in D-amino acid metabolic process, cellular detoxification of nitrogen compound, protein acetylation	Other: complex binding , spliceosmome, enzymes, metabolism, proteasome, vacuolar, vesicle-mediated transport, chromatin remodeler	ND	5.42633e-17
orf19.4960	C1_13330C_A	Uncharacterized	C1_13330cp_a	Ortholog(s) have spermine synthase activity and role in pantothenate biosynthetic process, spermine biosynthetic process	Other: complex binding , spliceosmome, enzymes, metabolism, proteasome, vacuolar, vesicle-mediated transport, chromatin remodeler	ND	5.42633e-17
orf19.7051	C7_00680W_A	Uncharacterized	C7_00680wp_a	Maf-like protein; rat catheter biofilm induced	Other: complex binding , spliceosmome, enzymes, metabolism, proteasome, vacuolar, vesicle-mediated transport, chromatin remodeler	ND	5.42633e-17
MIG1	C5_02940C_A	Verified	Mig1p	C2H2 transcription factor; repressor; regulates genes for carbon source utilization; Tup1-dependent and independent functions; hyphal, Hap43 and caspofungin repressed; Spider and flow model biofilm induced	DNA-RNA, transcription, translation, repair	nucleus , cytoplasm	5.42633e-17
orf19.2368	CR_06970C_A	Uncharacterized	Cr_06970cp_a	Predicted component of U5 snRNP; Spider biofilm induced	DNA-RNA, transcription, translation, repair	nucleus, chromatin	5.42633e-17
orf19.7620	CR_10430C_A	Uncharacterized	Cr_10430cp_a	Ortholog(s) have ATPase activator activity, role in mRNA splicing, via spliceosome and spliceosomal complex localization	DNA-RNA, transcription, translation, repair	spliceosomal complex	5.42633e-17
orf19.6830	C3_06730W_A	Uncharacterized	C3_06730wp_a	Putative enoyl-CoA hydratase; Spider biofilm induced	Other: complex binding , spliceosmome, enzymes, metabolism, proteasome, vacuolar, vesicle-mediated transport, chromatin remodeler	ND	5.42633e-17
orf19.7375	C3_05940C_A	Uncharacterized	C3_05940cp_a	Putative U1A component of the U1 snRNP, involved in splicing; contains two RNA recognition motifs (RRMs); ortholog of S. cerevisiae MUD1	DNA-RNA, transcription, translation, repair	U2-type prespliceosome	5.42633e-17
orf19.1310	C4_03680C_A	Uncharacterized	C4_03680cp_a	Ortholog(s) have role in nucleotide-excision repair	DNA-RNA, transcription, translation, repair	nucleus	5.42633e-17
MED10	C1_11980W_A	Uncharacterized	Med10p	RNA polymerase II mediator complex subunit; possibly an essential gene, disruptants not obtained by UAU1 method	DNA-RNA, transcription, translation, repair	core mediator complex	5.42633e-17
orf19.5752	C6_03780C_A	Uncharacterized	C6_03780cp_a	Ortholog(s) have ubiquitin-protein transferase activity, role in SCF-dependent proteasomal ubiquitin-dependent protein catabolic process and SCF ubiquitin ligase complex localization	Other: complex binding , spliceosmome, enzymes, metabolism, proteasome, vacuolar, vesicle-mediated transport, chromatin remodeler	SCF ubiquitin ligase complex	5.42633e-17
orf19.2621	CR_07510W_A	Uncharacterized	Cr_07510wp_a	Ortholog(s) have U1 snRNP, U2 snRNP, U2-type prespliceosome, U4/U6 x U5 tri-snRNP complex, U5 snRNP, post-mRNA release spliceosomal complex, spliceosomal complex localization	DNA-RNA, transcription, translation, repair	spliceosomal complex	5.42633e-17
orf19.7139	C7_04290W_A	Uncharacterized	C7_04290wp_a	Ortholog(s) have role in mRNA splicing, via spliceosome	DNA-RNA, transcription, translation, repair	Prp19 complex, cytosol, nucleus	5.42633e-17
orf19.1195	C6_00340C_A	Uncharacterized	Oct1p	Putative metalloendopeptidase; orthologs are involved in cellular iron ion homeostasis, protein processing involved in protein targeting to mitochondrion, protein stabilization, and mitochondrial matrix localization	Other: complex binding , spliceosmome, enzymes, metabolism, proteasome, vacuolar, vesicle-mediated transport, chromatin remodeler	mitochondrial matrix	5.42633e-17
orf19.102	C6_01000C_A	Uncharacterized	Aep1p	Protein required for expression of mitochondrial ATP synthase and cytochrome c oxidase (respiratory chain complex IV)	cellular respiration , regulation of translation	mitochondrion	5.42633e-17
orf19.4078	C2_09160W_A	Uncharacterized	C2_09160wp_a	Ortholog(s) have role in U1 snRNA 3'-end processing, U4 snRNA 3'-end processing and U5 snRNA 3'-end processing,	DNA-RNA, transcription, translation, repair	cytoplasmic exosome (RNase complex), nuclear exosome (RNase complex)	5.42633e-17
orf19.6072.1	C1_00370W_A	Uncharacterized	C1_00370wp_a	Protein of unknown function	unknown function	ND	5.42633e-17
orf19.5504	C7_03730C_A	Uncharacterized	C7_03730cp_a	Ortholog of C. dubliniensis CD36 : Cd36_73400, C. parapsilosis CDC317 : CPAR2_703180, C. auris B8441 : B9J08_003875 and Candida tenuis NRRL Y-1498 : CANTEDRAFT_104803	Other: complex binding , spliceosmome, enzymes, metabolism, proteasome, vacuolar, vesicle-mediated transport, chromatin remodeler	ND	5.42633e-17
BCK1	C7_02990W_A	Verified	Bck1p	Ortholog of S. cerevisiae Bck1; MAP kinase kinase kinase of cell integrity pathway; mutant is hypersensitive to caspofungin	MAP kinase kinase kinase activity , cellular response to drug , response to acidic pH , cell integrity pathway	ND	5.42633e-17
ENA2	C1_00390W_A	Uncharacterized	Ena2p	Putative sodium transporter; induced by ciclopirox olamine; alkaline induced by Rim101; repressed by high-level peroxide stress; induced in oral candidiasis clinical isolates; possibly essential gene; rat catheter and Spider biofilm induced	potassium ion transmembrane transporter activity , transporter activity	Fungal-type vacuole, plasma membrane	5.42633e-17
RAT1	C4_01080W_A	Verified	Rat1p	5'-->3' exoribonuclease; similar to S. cerevisiae nuclear exoribonuclease Rat1p; suppresses S. cerevisiae kem1 mutant slow growth, mating defect, and haploid invasive growth defect	DNA-RNA, transcription, translation, repair	nucleus	5.42633e-17
PHO13	C4_00700C_A	Uncharacterized	Pho13p	Ortholog of C. dubliniensis CD36 : Cd36_40750, C. parapsilosis CDC317 : CPAR2_402570, C. auris B8441 : B9J08_004417 and Candida tenuis NRRL Y-1498 : CANTEDRAFT_112981	Other: complex binding , spliceosmome, enzymes, metabolism, proteasome, vacuolar, vesicle-mediated transport, chromatin remodeler	ND	5.42633e-17
NCE102	C3_04910C_A	Verified	Nce102p	Non classical protein export protein; localized to plasma membrane; Hap43-induced gene; flow model biofilm induced; Spider biofilm induced	actin cytoskeleton organization , positive regulation of sphingolipid biosynthetic process, vacuole fusion	eisosome, plasma membrane	5.42633e-17
PHO114	C4_02070W_A	Verified	Pho114p	Acid phosphatase; induced by Mnl1 under weak acid stress; Spider biofilm induced	Other: complex binding , spliceosmome, enzymes, metabolism, proteasome, vacuolar, vesicle-mediated transport, chromatin remodeler	ND	5.42633e-17
RPL29	C1_11040W_A	Uncharacterized	Rpl29p	Ribosomal protein L29; induced upon germ tube formation; colony morphology-related gene regulation by Ssn6; intron in 5'-UTR; Spider biofilm repressed	Other: complex binding , spliceosmome, enzymes, metabolism, proteasome, vacuolar, vesicle-mediated transport, chromatin remodeler	cytosolic large ribosomal subunit	5.42633e-17
orf19.2506	C3_01020W_A	Uncharacterized	C3_01020wp_a	Protein of unknown function; opaque-specific transcript; induced during chlamydospore formation in both C. albicans and C. dubliniensis; Hog1-repressed; Spider biofilm induced	unknown function	ND	5.42633e-17
orf19.2498	C3_00940W_A	Uncharacterized	C3_00940wp_a	Predicted ubiquitin-protein ligase; Hap43-repressed gene; oxidative stress-induced via Cap1; flow model biofilm induced	oxidative stress-induced via Cap1	cytoplasm , nucleus	5.42633e-17
FRE30	CR_07280W_A	Uncharacterized	Fre30p	Protein with similarity to ferric reductases; downregulated in response to amphotericin B, estradiol, or ciclopirox olamine, and upregulated by interaction with macrophage; in some SC5314 isolates FRE30 and adjacent FRE7 form a single ORF	Other: complex binding , spliceosmome, enzymes, metabolism, proteasome, vacuolar, vesicle-mediated transport, chromatin remodeler	ND	5.42633e-17
FRE7	C7_00430W_A	Verified	Fre7p	Putative ferric reductase; induced by Mac1 under copper starvation; Plc1-regulated; Rim101-repressed	oxidoreductase activity , transmembrane transport	plasma membrane	5.42633e-17
STR2	C1_03760C_A	Uncharacterized	Str2p	Ortholog(s) have cystathionine gamma-synthase activity and role in sulfur compound metabolic process, transsulfuration	pyridoxal phosphate binding, cell redox homeostasis , sulfur compound metabolic process	ND	5.42633e-17
orf19.673	C1_11290W_A	Uncharacterized	C1_11290wp_a	Has domain(s) with predicted FMN binding, NADP binding, NADPH dehydrogenase activity, oxidoreductase activity	oxidoreductase activity , NADPH dehydrogenase activity , metabolic process , carbohydrate transport	ND	5.42633e-17
orf19.6235	C1_06750W_A	Uncharacterized	C1_06750wp_a	Protein of unknown function; Spider biofilm induced	unknown function	ND	5.42633e-17
orf19.2438	C1_06070W_A	Uncharacterized	C1_06070wp_a	Ortholog(s) have structural constituent of ribosome activity and mitochondrial small ribosomal subunit localization	Other: complex binding , spliceosmome, enzymes, metabolism, proteasome, vacuolar, vesicle-mediated transport, chromatin remodeler	mitochondrial small ribosomal subunit, ribosome	5.42633e-17
CTF1	C2_01890W_A	Verified	Ctf1p	Putative zinc-finger transcription factor, similar to A. nidulans FarA and FarB; activates genes required for fatty acid degradation; induced by oleate; null mutant displays carbon source utilization defects and slightly reduced virulence	Other: complex binding , spliceosmome, enzymes, metabolism, proteasome, vacuolar, vesicle-mediated transport, chromatin remodeler	nucleus	5.42633e-17
orf19.1057	C1_04220C_A	Uncharacterized	C1_04220cp_a	Ortholog of C. dubliniensis CD36 : Cd36_03980, C. parapsilosis CDC317 : CPAR2_107050, C. auris B8441 : B9J08_003358 and Candida tenuis NRRL Y-1498 : CANTEDRAFT_113999	Other: complex binding , spliceosmome, enzymes, metabolism, proteasome, vacuolar, vesicle-mediated transport, chromatin remodeler	ND	5.42633e-17
orf19.4864	C1_09980C_A	Uncharacterized	C1_09980cp_a	Ortholog(s) have acylglycerol lipase activity, role in triglyceride metabolic process and lipid droplet, membrane localization	acylglycerol lipase activity , carbohydrate transport	lipid droplet , Membrane	5.42633e-17
orf19.154	C2_04700C_A	Uncharacterized	C2_04700cp_a	Putative ortholog of S. cerevisiae Utp30; a U3-containing 90S preribosome complex protein; Hap43-induced; Spider biofilm induced	DNA-RNA, transcription, translation, repair	90S preribosome , nucleolus	5.42633e-17
MED20	C4_02840C_A	Verified	Med20p	Subunit of the RNA polymerase II mediator complex; involved in control of filamentous growth and Spider biofilm formation; rat catheter biofilm repressed	DNA-RNA, transcription, translation, repair	mediator complex	5.42633e-17
orf19.7458	C3_06690C_A	Uncharacterized	C3_06690cp_a	Ortholog of C. dubliniensis CD36 : Cd36_86660, Candida tenuis NRRL Y-1498 : cten_CGOB_00028, Candida tropicalis NEW ASSEMBLY : CTRG1_05695 and Candida tropicalis MYA-3404 : CTRG_05695	Other: complex binding , spliceosmome, enzymes, metabolism, proteasome, vacuolar, vesicle-mediated transport, chromatin remodeler	ND	5.42633e-17
RIM101	C1_14340C_A	Verified	Rim101p	Transcription factor; alkaline pH response; required for alkaline-induced hyphal growth; role in virulence in mice; activated by C-terminal proteolytic cleavage; mediates both positive and negative regulation; Spider biofilm induced	DNA-binding transcription activator activity, cellular response to alkaline pH filamentous growth , fungal-type cell wall biogenesis, cellular response to drug	nucleus	5.42633e-17
orf19.5342.2	C2_10650W_A	Uncharacterized	C2_10650wp_a	Protein of unknown function; protein newly produced during adaptation to the serum	unknown function	N D	5.42633e-17
NAG1	C6_04590C_A	Verified	Nag1p	Glucosamine-6-phosphate deaminase; required for normal hyphal growth and mouse virulence; converts glucosamine 6-P to fructose 6-P; reversible reaction in vitro; gene and protein is GlcNAc-induced; Spider biofilm induced	glucosamine-6-phosphate deaminase activity, filamentous growth , transmembrane transport	ND	5.42633e-17
orf19.4582	C4_02090C_A	Uncharacterized	C4_02090cp_a	Ortholog(s) have role in U1 snRNA 3'-end processing, U4 snRNA 3'-end processing and U5 snRNA 3'-end processing	DNA-RNA, transcription, translation, repair	chromatin, exosome (RNase complex) , nucleolus	5.42633e-17
orf19.954	C5_00350C_A	Uncharacterized	C5_00350cp_a	Putative DnaJ-like chaperone; Hap43-repressed gene	Other: complex binding , spliceosmome, enzymes, metabolism, proteasome, vacuolar, vesicle-mediated transport, chromatin remodeler	mitochondrial outer membrane	5.42633e-17
FLC1	C3_00980W_A	Verified	Flc1p	Protein involved in heme uptake; putative FAD transporter, similar to S. cerevisiae Flc1; regulated by iron; macrophage-induced; mutant defective in filamentous growth; Spider biofilm induced	FAD transmembrane transporter activity	cytoplasmic vesicle, endoplasmic reticulum	5.42633e-17
SDH1	C1_05260C_A	Uncharacterized	Sdh1p	Putative mitochondrial succinate dehydrogenase; macrophage/pseudohyphal-induced; repressed by nitric oxide	oxidoreductase activity , mitochondrial electron transport, succinate to ubiquinone	mitochondrial membrane, mitochondrion	5.42633e-17
NAM2	C6_03450C_A	Verified	Nam2p	Mitochondrial leucyl-tRNA synthetase	DNA-RNA, transcription, translation, repair	mitochondrion	5.42633e-17
orf19.81	C2_06660W_A	Uncharacterized	C2_06660wp_a	Ortholog(s) have role in exonucleolytic trimming to generate mature 3'-end of 5.8S rRNA from tricistronic rRNA transcript (SSU-rRNA, 5.8S rRNA and LSU-rRNA),	DNA-RNA, transcription, translation, repair	cytoplasmic exosome (RNase complex), nuclear exosome (RNase complex)	5.42633e-17
orf19.376	C4_00080C_A	Uncharacterized	C4_00080cp_a	Protein of unknown function; Hap43-repressed; Spider biofilm induced	unknown function	ND	5.42633e-17
EMP70	C4_02550C_A	Uncharacterized	Emp70p	Protein with a role in endosome-to-vacuole sorting; rat catheter biofilm repressed	Other: complex binding , spliceosmome, enzymes, metabolism, proteasome, vacuolar, vesicle-mediated transport, chromatin remodeler	endosome, fungal-type vacuole membrane , membrane	5.42633e-17
orf19.931	C5_00580W_A	Uncharacterized	C5_00580wp_a	Ortholog of Candida albicans WO-1 : CAWG_04452	Other: complex binding , spliceosmome, enzymes, metabolism, proteasome, vacuolar, vesicle-mediated transport, chromatin remodeler	ND	5.42633e-17
orf19.3633	C2_08460C_A	Uncharacterized	C2_08460cp_a	Has domain(s) with predicted hydroxyisourate hydrolase activity and role in purine nucleobase metabolic process	Other: complex binding , spliceosmome, enzymes, metabolism, proteasome, vacuolar, vesicle-mediated transport, chromatin remodeler	ND	5.42633e-17
orf19.5680	C5_00170W_A	Uncharacterized	C5_00170wp_a	Protein with predicted hydrolase domains; similar to a universal stress protein family protein; possibly essential, disruptants not obtained by UAU1 method; Spider biofilm repressed	Mitochondria-oxidative stress	ND	5.42633e-17
ATF1	C3_04340W_A	Uncharacterized	Atf1p	Putative alcohol acetyltransferase; caspofungin repressed; expression depends on Tac1p	Other: complex binding , spliceosmome, enzymes, metabolism, proteasome, vacuolar, vesicle-mediated transport, chromatin remodeler	ND	5.42633e-17
EAF7	CR_04130C_A	Verified	Eaf7p	Subunit of the NuA4 histone acetyltransferase complex	Other: complex binding , spliceosmome, enzymes, metabolism, proteasome, vacuolar, vesicle-mediated transport, chromatin remodeler	NuA4 histone acetyltransferase complex , nucleus	5.42633e-17
orf19.3571	C2_05390C_A	Uncharacterized	C2_05390cp_a	Ortholog of C. dubliniensis CD36 : Cd36_19870, C. parapsilosis CDC317 : CPAR2_209420, C. auris B8441 : B9J08_003636 and Candida tenuis NRRL Y-1498 : CANTEDRAFT_100922	Other: complex binding , spliceosmome, enzymes, metabolism, proteasome, vacuolar, vesicle-mediated transport, chromatin remodeler	ND	5.42633e-17
orf19.3932.1	C5_04480C_A	Uncharacterized	C5_04480cp_a	Has domain(s) with predicted nucleic acid binding activity	nucleic acid binding, carbohydrate transport , metabolic process	ND	5.42633e-17

## Sheet: Table S6 CaSC5314 (Comb) UP
Gene	Systematic name	ORF	Protein	Description	Relationship with antifungal activity in vitro	Cellular localization	q-Value		No caracterizado	86	0.623188
CKA1	CR_10660W_A	Uncharacterized	Cka1p	Putative alpha subunit (catalytic subunit) of protein kinase CK2; Cka1p and Cka2p have a common target with respect to fluconazole resistance; synthetically lethal with CKA2; flucytosine induced	Other: complex binding , spliceosmome, enzymes, metabolism, proteasome, vacuolar, vesicle-mediated transport, chromatin remodeler	protein kinase CK2 complex	8.82528e-17		caracterizado	52	0.376812
CSA2	C4_06920C_A	Verified	Csa2p	Extracellular heme-binding protein involved in heme-iron acquisition; regulated by Tsa1, Tsa1B in minimal media at 37 deg; induced by ketoconazole, nitric oxide, Hap43; required for normal RPMI biofilm formation	Other: complex binding , spliceosmome, enzymes, metabolism, proteasome, vacuolar, vesicle-mediated transport, chromatin remodeler	extracellular region	8.82528e-17		total	138	1
SLP2	C2_09170W_A	Uncharacterized	Slp2p	Protein similar to stomatin mechanoreception protein	Other: complex binding , spliceosmome, enzymes, metabolism, proteasome, vacuolar, vesicle-mediated transport, chromatin remodeler	membrane	8.82528e-17
orf19.1310	C4_03680C_A	Uncharacterized	C4_03680cp_a	Ortholog(s) have role in nucleotide-excision repair	DNA-RNA, transcription, translation, repair	nucleus	8.82528e-17		important for structure, cell wall formation, cell membrane	22	0.15942
OSH3	C4_03590C_A	Verified	Osh3p	Protein required for wild-type filamentation; has oxysterol binding protein domain and pleckstrin homology motif; overproducton suppresses cph1 homozygous null filamnetation defect; similar to S. cerevisiae Osh3p	Other: complex binding , spliceosmome, enzymes, metabolism, proteasome, vacuolar, vesicle-mediated transport, chromatin remodeler	ND	8.82528e-17		Mitochondria-oxidative stress	9	0.0652174
orf19.4875	C1_10080W_A	Uncharacterized	C1_10080wp_a	Ortholog(s) have role in mRNA splicing, via spliceosome and U2-type spliceosomal complex localization	DNA-RNA, transcription, translation, repair	ND	8.82528e-17		membrane transporters	9	0.0652174
FAB1	C2_01990C_A	Verified	Fab1p	Phosphatidylinositol 3-phosphate 5-kinase; required for hyphal growth on solid media, and for wild-type vacuolar morphology and acidification; not required for wild-type virulence in mouse systemic infection or for adherence to HeLa cells	Other: complex binding , spliceosmome, enzymes, metabolism, proteasome, vacuolar, vesicle-mediated transport, chromatin remodeler	ND	8.82528e-17		Mitochondria-membrane potential	1	0.00724638
orf19.4805	C1_09430W_A	Uncharacterized	C1_09430wp_a	Putative membrane protein; induced by alpha pheromone in SpiderM medium; Hap4-induced gene; Spider biofilm induced	Other: complex binding , spliceosmome, enzymes, metabolism, proteasome, vacuolar, vesicle-mediated transport, chromatin remodeler	ND	8.82528e-17		Other: complex binding , spliceosmome, enzymes, metabolism, proteasome, vacuolar, vesicle-mediated transport, chromatin remodeler	53	0.384058
orf19.7295	CR_08980C_A	Uncharacterized	Cr_08980cp_a	Ortholog(s) have protein phosphatase 1 binding activity, role in cortical actin cytoskeleton organization, positive regulation of clathrin-dependent endocytosis, protein secretion and actin cortical patch, nucleus localization	organization of the cytoskeleton	nucleus	8.82528e-17		DNA-RNA, transcription, translation, repair	38	0.275362
MIG1	C5_02940C_A	Verified	Mig1p	C2H2 transcription factor; repressor; regulates genes for carbon source utilization; Tup1-dependent and independent functions; hyphal, Hap43 and caspofungin repressed; Spider and flow model biofilm induced	DNA-RNA, transcription, translation, repair	nucleus	8.82528e-17		unknown function	6	0.0434783
orf19.3161	C5_02070C_A	Uncharacterized	C5_02070cp_a	Ortholog(s) have ATPase activator activity, RNA binding activity	DNA-RNA, transcription, translation, repair	nucleus	8.82528e-17		total	138	1
orf19.426	C1_05390C_A	Uncharacterized	C1_05390cp_a	Ortholog of C. dubliniensis CD36 : Cd36_05120, C. parapsilosis CDC317 : CPAR2_107740, C. auris B8441 : B9J08_004520 and Candida tenuis NRRL Y-1498 : CANTEDRAFT_136277	Other: complex binding , spliceosmome, enzymes, metabolism, proteasome, vacuolar, vesicle-mediated transport, chromatin remodeler	ND	8.82528e-17
ALR1	C3_02370C_A	Uncharacterized	Alr1p	Putative transporter of divalent cations; hyphal-induced expression; rat catheter biofilm induced	cation transporter	membrane	8.82528e-17
orf19.3919	C5_04320C_A	Uncharacterized	C5_04320cp_a	RNI-like superfamily domain-containing protein; early-stage flow model biofilm induced; Spider biofilm induced	Other: complex binding , spliceosmome, enzymes, metabolism, proteasome, vacuolar, vesicle-mediated transport, chromatin remodeler	ND	8.82528e-17
orf19.5368	C2_10850C_A	Uncharacterized	C2_10850cp_a	Ortholog of Vms1; component of a Cdc48-complex involved in protein quality control in S. cerevisiae; Spider biofilm repressed	Other: complex binding , spliceosmome, enzymes, metabolism, proteasome, vacuolar, vesicle-mediated transport, chromatin remodeler	ND	8.82528e-17
PGA1	CR_10480W_A	Verified	Pga1p	Putative GPI-anchored protein; induced during cell wall regeneration; required for normal adhesion to host cells and for adherence during Sabouraud biofilm formation; Spider biofilm induced	cell wall regeneration	cell surface	8.82528e-17
FTR1	C1_14130W_A	Verified	Ftr1p	High-affinity iron permease; required for mouse virulence, low-iron growth; iron, amphotericin B, caspofungin, ciclopirox, Hog1p, Sef1p, Sfu1p, and Hap43p regulated; complements S. cerevisiae ftr1 iron transport; Hap43p-repressed	iron transport	cell surface, integral component of membrane, plasma membrane	8.82528e-17
orf19.4430	C1_07390W_A	Uncharacterized	C1_07390wp_a	Ortholog(s) have ubiquitin binding activity and role in proteasome-mediated ubiquitin-dependent protein catabolic process	Other: complex binding , spliceosmome, enzymes, metabolism, proteasome, vacuolar, vesicle-mediated transport, chromatin remodeler	ND	8.82528e-17
orf19.792	C2_04280W_A	Uncharacterized	C2_04280wp_a	Ortholog(s) have protein serine/threonine kinase activity, protein serine/threonine/tyrosine kinase activity, protein tyrosine kinase activity	Other: complex binding , spliceosmome, enzymes, metabolism, proteasome, vacuolar, vesicle-mediated transport, chromatin remodeler	ND	8.82528e-17
orf19.1646	C3_02020W_A	Uncharacterized	C3_02020wp_b	Ortholog(s) have rRNA primary transcript binding activity	DNA-RNA, transcription, translation, repair	ND	8.82528e-17
TSM1	C6_04500C_A	Uncharacterized	Tsm1p	Putative transcription initiation factor TFIID subunit; transcript is upregulated in clinical isolates from HIV+ patients with oral candidiasis; Nrg1-regulated	DNA-RNA, transcription, translation, repair	ND	8.82528e-17
FZO1	C4_04260C_A	Uncharacterized	Fzo1p	Mitochondrial biogenesis protein; rat catheter and Spider biofilm induced	Hog1-mediated oxidative stress pathway	ND	8.82528e-17
orf19.491	CR_04080C_A	Verified	Sec63p	Endoplasmic reticulum (ER) protein-translocation complex subunit	Stress-associated endoplasmic reticulum protein	plasma membrane, cell cortex, nuclear envelope	8.82528e-17
TRM2	C1_01380C_A	Uncharacterized	Trm2p	Putative tRNA methyltransferase; repressed by prostaglandins; Spider biofilm induced	DNA-RNA, transcription, translation, repair	ND	8.82528e-17
NUP84	C4_03800C_A	Uncharacterized	Nup84p	Ortholog(s) have structural constituent of nuclear pore activity	DNA-RNA, transcription, translation, repair	nuclear periphery	8.82528e-17
orf19.843	C2_03780C_A	Uncharacterized	C2_03780cp_a	Putative DNA repair exonuclease; fungal-specific (no human or murine homolog)	DNA-RNA, transcription, translation, repair	ND	8.82528e-17
PMT1	C7_02890C_A	Verified	Pmt1p	Protein mannosyltransferase; required for virulence in mice and for adhesion to epithelial cells; role in hyphal growth and drug sensitivity; Als1, Sec20, Kre9, Pir1 are substrates; 1 of 5 PMT family members	adhesion	integral component of membrane, endoplasmic reticulum membrane	8.82528e-17
orf19.3202	C5_01730W_A	Uncharacterized	C5_01730wp_a	Ortholog of C. dubliniensis CD36 : Cd36_51590, C. parapsilosis CDC317 : CPAR2_303610, C. auris B8441 : B9J08_001456 and Candida tenuis NRRL Y-1498 : CANTEDRAFT_135127	Other: complex binding , spliceosmome, enzymes, metabolism, proteasome, vacuolar, vesicle-mediated transport, chromatin remodeler	ND	8.82528e-17
orf19.6923.1	C3_03920W_A	Uncharacterized	C3_03920wp_a	Ortholog of C. parapsilosis CDC317 : CPAR2_502850, Candida tenuis NRRL Y-1498 : CANTEDRAFT_135869, Debaryomyces hansenii CBS767 : DEHA2F18260g and Pichia stipitis Pignal : psti_CGOB_00119	Other: complex binding , spliceosmome, enzymes, metabolism, proteasome, vacuolar, vesicle-mediated transport, chromatin remodeler	ND	8.82528e-17
SRD1	C2_01980C_A	Uncharacterized	Srd1p	Sur7 family protein with PalI-like domains; not required for stress responses; mutant is viable	Other: complex binding , spliceosmome, enzymes, metabolism, proteasome, vacuolar, vesicle-mediated transport, chromatin remodeler	ND	8.82528e-17
ERG2	C1_00800C_A	Verified	Erg2p	C-8 sterol isomerase; enzyme of ergosterol biosynthesis; converts fecosterol to episterol; mutant is hypersensitive to multiple drugs; ketoconazole-induced; flow model and Spider biofilm repressed	ergosterol biosynthesis	endoplasmic reticulum	8.82528e-17
PBP2	C6_03940C_A	Uncharacterized	Pbp2p	Putative RNA binding protein; transcript regulated by Nrg1, Mig1, and Tup1	DNA-RNA, transcription, translation, repair	ND	8.82528e-17
orf19.6828	C3_06760W_A	Uncharacterized	C3_06760wp_a	Ortholog(s) have role in rRNA processing and preribosome, large subunit precursor localization	DNA-RNA, transcription, translation, repair	preribosome, small subunit precursor	8.82528e-17
NOP8	C6_04330W_A	Uncharacterized	Nop8p	Ortholog of S. cereviiae Nop8; has a role in ribosomal large subunit biogenesis; rat catheter and Spider biofilm induced	Other: complex binding , spliceosmome, enzymes, metabolism, proteasome, vacuolar, vesicle-mediated transport, chromatin remodeler	ND	8.82528e-17
LIG1	C7_02060W_A	Verified	Lig1p	tRNA ligase; functional homolog of S. cerevisiae Trl1	DNA-RNA, transcription, translation, repair	ND	8.82528e-17
orf19.2452	C1_05950C_A	Uncharacterized	C1_05950cp_a	Protein of unknown function; induced in high iron; repressed in core caspofungin response; ketoconazole-repressed; colony morphology-related gene regulation by Ssn6; possibly subject to Kex2 processing	unknown function	ND	8.82528e-17
orf19.3810	C4_04720W_A	Uncharacterized	C4_04720wp_a	Ortholog(s) have methylenetetrahydrofolate dehydrogenase (NAD+) activity, role in folic acid-containing compound biosynthetic process, one-carbon metabolic process, purine nucleobase biosynthetic process and cytosol localization	Other: complex binding , spliceosmome, enzymes, metabolism, proteasome, vacuolar, vesicle-mediated transport, chromatin remodeler	ND	8.82528e-17
HGT19	C3_00220W_A	Verified	Hgt19p	Putative MFS glucose/myo-inositol transporter; 20 member family; 12 transmembrane segments, extended N terminus; expressed in rich medium; Hap43, phagocytosis, rat catheter, Spider and flow model biofilm induced	MFS transporter	integral component of plasma membrane	8.82528e-17
SEC7	C3_04820C_A	Verified	Sec7p	Putative guanine nucleotide exchange factor (GEF); mutation confers hypersensitivity to Brefeldin A; caspofungin repressed	DNA-RNA, transcription, translation, repair	Golgi apparatus, nuclear envelope, cell cortex	8.82528e-17
ERG26	C4_06270C_A	Verified	Erg26p	C-3 sterol dehydrogenase, catalyzes the 2nd of 3 steps required to remove 2 C-4 methyl groups from an intermediate in ergosterol biosynthesis; amphotericin B, caspofungin repressed; Spider biofilm repressed	ergosterol biosynthesis	ND	8.82528e-17
orf19.1152	C1_11670W_A	Uncharacterized	C1_11670wp_a	Protein of unknown function; induced in core stress response; Gcn2 and Gcn4 regulated; flow model biofilm induced; Spider biofilm induced	unknown function	ND	8.82528e-17
SMI1B	C3_05350C_A	Uncharacterized	Smi1bp	Putative cell wall assembly regulatory protein; Rim101-repressed; possibly an essential gene, disruptants not obtained by UAU1 method	cell wall assembly	ND	8.82528e-17
orf19.164	CR_02570C_A	Uncharacterized	Cr_02570cp_a	Ortholog(s) have triglyceride lipase activity, role in triglyceride catabolic process and peroxisomal matrix localization	Other: complex binding , spliceosmome, enzymes, metabolism, proteasome, vacuolar, vesicle-mediated transport, chromatin remodeler	ND	8.82528e-17
orf19.4123	C2_04870C_A	Uncharacterized	C2_04870cp_a	Putative THO complex subunit; possibly an essential gene, disruptants not obtained by UAU1 method; protein newly produced during adaptation to the serum	Other: complex binding , spliceosmome, enzymes, metabolism, proteasome, vacuolar, vesicle-mediated transport, chromatin remodeler	ND	8.82528e-17
DBF2	C2_06670C_A	Verified	Dbf2p	Essential serine/threonine protein kinase involved in mitotic spindle formation and cytokinesis; required for septum formation, exit from mitosis, and normal hyphal morphogenesis; virulence-group-correlated expression	Other: complex binding , spliceosmome, enzymes, metabolism, proteasome, vacuolar, vesicle-mediated transport, chromatin remodeler	cell septum	8.82528e-17
UTP4	C3_02130W_A	Verified	Utp4p	Putative U3 snoRNA-associated protein; Hap43-induced; physically interacts with TAP-tagged Nop1; Spider biofilm induced	DNA-RNA, transcription, translation, repair	small-subunit processome	8.82528e-17
LEU3	C5_02180C_A	Verified	Leu3p	Zn(II)2Cys6 transcription factor; predicted regulator branched-c ofhain amino acid biosynthesis genes; alkaline induced; induced by Mnl1 under weak acid stress; required for yeast cell adherence to silicone substrate; Spider biofilm induced	DNA-RNA, transcription, translation, repair	ND	8.82528e-17
orf19.6260	C1_06530C_A	Uncharacterized	C1_06530cp_a	Ubiquitin-specific protease; cleaves ubiquitin from ubiquitinated proteins; Spider biofilm induced	Other: complex binding , spliceosmome, enzymes, metabolism, proteasome, vacuolar, vesicle-mediated transport, chromatin remodeler	nucleus	8.82528e-17
RFA1	C2_00380C_A	Uncharacterized	Rfa1p	Putative DNA replication factor A; RNA abundance regulated by cell cycle, tyrosol and cell density	DNA-RNA, transcription, translation, repair	site of DNA damage	8.82528e-17
YPT52	C1_14100W_A	Verified	Ypt52p	Rab-family GTPase involved in vacuolar trafficking, colocolizes with Vps1p and Ypt53p in late endosome	Other: complex binding , spliceosmome, enzymes, metabolism, proteasome, vacuolar, vesicle-mediated transport, chromatin remodeler	membrane	8.82528e-17
ROB1	C1_13620W_A	Verified	Rob1p	Zn(II)2Cys6 transcription factor; null mutant displays reduced hyphal growth and abnormal virulence; reference strain SC5314 carries a rare gain-of-function allele (ROB1-946S) that impacts filamentation, biofilms, and commensalism	DNA-RNA, transcription, translation, repair	nucleus	8.82528e-17
VRG4	C1_07700C_A	Verified	Vrg4p	GDP-mannose transporter; essential; required for glycosylation, hyphal growth; functional homolog of S. cerevisiae Vrg4p, which imports GDP-mannose from cytoplasm to Golgi for protein and lipid mannosylation; no mammalian homolog	transporter	integral component of membrane, Golgi apparatus	8.82528e-17
orf19.1528	C2_02120W_A	Uncharacterized	C2_02120wp_a	Putative mitochondrial RNA polymerase specificity factor; possibly an essential gene, disruptants not obtained by UAU1 method	DNA-RNA, transcription, translation, repair	mitochondrion, nucleus	8.82528e-17
ALS2	C6_04380W_A	Verified	Als2p	ALS family protein; role in adhesion, biofilm formation, germ tube induction; expressed at infection of human buccal epithelial cells; putative GPI-anchor; induced by ketoconazole, low iron and at cell wall regeneration; regulated by Sfu1p	cell wall regeneration	cell surface, extracellular vesicle, fungal-type cell wall	8.82528e-17
CDC55	C2_01600C_A	Uncharacterized	Cdc55p	Ortholog(s) have protein phosphatase regulator activity, protein serine/threonine phosphatase activity	Other: complex binding , spliceosmome, enzymes, metabolism, proteasome, vacuolar, vesicle-mediated transport, chromatin remodeler	mitotic spindle	8.82528e-17
orf19.5555	C6_02810C_A	Uncharacterized	C6_02810cp_a	Ortholog of C. dubliniensis CD36 : Cd36_63300, Candida tropicalis NEW ASSEMBLY : CTRG1_05769, Candida tropicalis MYA-3404 : CTRG_05769 and Candida albicans WO-1 : CAWG_05077	Other: complex binding , spliceosmome, enzymes, metabolism, proteasome, vacuolar, vesicle-mediated transport, chromatin remodeler	ND	8.82528e-17
ERG5	C7_02840C_A	Verified	Erg5p	Putative C-22 sterol desaturase; fungal C-22 sterol desaturases are cytochrome P450 enzymes of ergosterol biosynthesis, catalyze formation of the C-22(23) double bond in the sterol side chain; transposon mutation affects filamentous growth	plasma membrane	plasma membrane, endoplasmic reticulum	8.82528e-17
CIS2	C1_00550W_A	Uncharacterized	Cis2p	Putative role in regulation of biogenesis of the cell wall; upregulated in biofilm; Gcn4p-regulated	biogenesis of the cell wall	ND	8.82528e-17
ERV29	C4_02120W_A	Verified	Erv29p	Putative SURF4 family member; plasma membrane-localized; flow model biofilm repressed	ergosterol biosynthetic process	plasma membrane	8.82528e-17
orf19.2863	CR_03000C_A	Uncharacterized	Cr_03000cp_a	Ortholog of C. dubliniensis CD36 : Cd36_28090, C. parapsilosis CDC317 : CPAR2_802560, C. auris B8441 : B9J08_000343 and Candida tenuis NRRL Y-1498 : CANTEDRAFT_104949	Other: complex binding , spliceosmome, enzymes, metabolism, proteasome, vacuolar, vesicle-mediated transport, chromatin remodeler	ND	8.82528e-17
MAK21	C3_04560W_A	Verified	Mak21p	Putative 66S pre-ribosomal particle subunit; mutation confers hypersensitivity to tubercidin (7-deazaadenosine)	Other: complex binding , spliceosmome, enzymes, metabolism, proteasome, vacuolar, vesicle-mediated transport, chromatin remodeler	ND	8.82528e-17
RPD3	CR_02760C_A	Verified	Rpd3p	Histone deacetylase; regulates frequency of white-to-opaque and opaque-to-white switching; greater expression in white cells than opaque cells; has conserved deacetylation motif	DNA-RNA, transcription, translation, repair	ND	8.82528e-17
MRP17	C5_00420C_A	Uncharacterized	Mrp17p	Predicted mitochondrial ribosomal protein	DNA-RNA, transcription, translation, repair	ND	8.82528e-17
CAK1	C2_04270W_A	Verified	Cak1p	Monomeric CDK-activating kinase; functional homolog of S. cerevisiae Cak1p; phosphorylates cyclin-free human CDK2; lacks glycine loop motif; conserved lysine (K36) not required for activity; possibly essential gene (by UAU1 method)	Other: complex binding , spliceosmome, enzymes, metabolism, proteasome, vacuolar, vesicle-mediated transport, chromatin remodeler	ND	8.82528e-17
orf19.7578	CR_10020C_A	Uncharacterized	Cr_10020cp_a	Ortholog(s) have oligosaccharide binding activity and role in endoplasmic reticulum unfolded protein response, retrograde protein transport, ER to cytosol, ubiquitin-dependent ERAD pathway, ubiquitin-dependent glycoprotein ERAD pathway	Other: complex binding , spliceosmome, enzymes, metabolism, proteasome, vacuolar, vesicle-mediated transport, chromatin remodeler	ND	8.82528e-17
orf19.7665	CR_10760C_A	Uncharacterized	Cr_10760cp_a	Ortholog(s) have role in mitochondrial cytochrome c oxidase assembly and mitochondrial inner membrane localization	Mitochondria-mitochondrial cytochrome c oxidase	ND	8.82528e-17
orf19.7443	C3_06540C_A	Uncharacterized	C3_06540cp_a	Ortholog of C. dubliniensis CD36 : Cd36_86510, C. parapsilosis CDC317 : CPAR2_206110, C. auris B8441 : B9J08_002384 and Candida tenuis NRRL Y-1498 : CANTEDRAFT_112184	Other: complex binding , spliceosmome, enzymes, metabolism, proteasome, vacuolar, vesicle-mediated transport, chromatin remodeler	ND	8.82528e-17
SOD4	C2_00660C_A	Verified	Sod4p	Cu-containing superoxide dismutase; role in response to host innate immune ROS; regulated on white-opaque switch; induced under iron starvation; ciclopirox olamine induced; caspofungin repressed; SOD1,4,5,6 gene family	Mitochondria-oxidative stress	cell surface, yeast-form cell wall	8.82528e-17
XOG1	C1_02990C_A	Verified	Xog1p	Exo-1,3-beta-glucanase; 5 glycosyl hydrolase family member; affects sensitivity to chitin and glucan synthesis inhibitors; not required for yeast-to-hypha transition or for virulence in mice; Hap43-induced; Spider biofilm induced	cell wall	cell surface, extracellular vesicle, division septum	8.82528e-17
NRP1	C1_08000W_A	Uncharacterized	Nrp1p	Ortholog(s) have cytoplasmic stress granule localization	Other: complex binding , spliceosmome, enzymes, metabolism, proteasome, vacuolar, vesicle-mediated transport, chromatin remodeler	ND	8.82528e-17
CDS1	C5_04100W_A	Verified	Cds1p	Protein similar to S. cerevisiae Cds1p; transposon mutation affects filamentous growth	phospholipid biosynthesis	membrane	8.82528e-17
CTM1	CR_10360C_A	Uncharacterized	Ctm1p	Putative cytochrome c lysine methyltransferase; regulated by Gcn2 and Gcn4; transcript induced by Mnl1 under weak acid stress; early-stage flow model biofilm induced	Other: complex binding , spliceosmome, enzymes, metabolism, proteasome, vacuolar, vesicle-mediated transport, chromatin remodeler	ND	8.82528e-17
orf19.5406	C3_00570C_A	Verified	C3_00570cp_a	Predicted plasma membrane associated protein phosphatase; required for normal filamentous growth; mRNA binds She3 and is localized to hyphal tips	plasma membrane	ND	8.82528e-17
TFC4	C3_02830W_A	Uncharacterized	Tfc4p	Putative RNA polymerase III transcription initiation factor complex (TFIIIC) subunit; induced by Mnl1 under weak acid stress; possibly essential gene, disruptants not obtained by UAU1 method	DNA-RNA, transcription, translation, repair	ND	8.82528e-17
GIT2	C5_00890C_A	Uncharacterized	Git2p	Putative glycerophosphoinositol permease; fungal-specific; repressed by alpha pheromone in SpiderM medium; Hap43-repressed; Spider biofilm induced	membrane permease, phosphate ion transport	membrane	8.82528e-17
SRP101	C5_04670W_A	Uncharacterized	Srp101p	Signal recognition particle (SRP) receptor alpha subunit; involved in SRP-dependent protein targeting; rat catheter biofilm repressed	Other: complex binding , spliceosmome, enzymes, metabolism, proteasome, vacuolar, vesicle-mediated transport, chromatin remodeler	ND	8.82528e-17
orf19.5095	C1_08180C_A	Uncharacterized	Osh2p	Putative oxysterol-binding protein; caspofungin induced; possibly an essential gene, disruptants not obtained by UAU1 method	lipid binding , sterol transfer activity	ND	8.82528e-17
orf19.7283	CR_08880C_A	Uncharacterized	Cr_08880cp_a	Protein of unknown function; rat catheter and Spider biofilm induced	unknown function	ND	8.82528e-17
orf19.3140.1	C4_06690C_A	Uncharacterized	C4_06690cp_a	Ortholog(s) have role in cellular response to DNA damage stimulus, proteasome assembly, ubiquitin-dependent protein catabolic process and cytoplasm, nucleus localization	DNA-RNA, transcription, translation, repair	ND	8.82528e-17
RBT4	C1_07030C_A	Verified	Rbt4p	Pry family protein; required for virulence in mouse systemic/rabbit corneal infections; not filamentation; mRNA binds She3, is localized to hyphal tips; Hap43-induced; in both yeast and hyphal culture supernatants; Spider biofilm induced	DNA-RNA, transcription, translation, repair	extracellular vesicle ,cell surface	8.82528e-17
orf19.1720	C3_01310W_A	Uncharacterized	C3_01310wp_a	Ortholog(s) have role in mitotic recombination	Other: complex binding , spliceosmome, enzymes, metabolism, proteasome, vacuolar, vesicle-mediated transport, chromatin remodeler	ND	8.82528e-17
orf19.7291	CR_08940W_A	Uncharacterized	Cr_08940wp_a	Ortholog(s) have tRNA (adenine-N1-)-methyltransferase activity, role in tRNA methylation and nucleus, tRNA (m1A) methyltransferase complex localization	DNA-RNA, transcription, translation, repair	ND	8.82528e-17
orf19.3091	C4_07130W_A	Uncharacterized	C4_07130wp_a	Protein of unknown function; repressed during core stress response	unknown function	ND	8.82528e-17
orf19.7202	C7_03800W_A	Uncharacterized	C7_03800wp_a	Ortholog(s) have role in protein retention in ER lumen, retrograde vesicle-mediated transport, Golgi to endoplasmic reticulum	Other: complex binding , spliceosmome, enzymes, metabolism, proteasome, vacuolar, vesicle-mediated transport, chromatin remodeler	Golgi apparatus, membrane	8.82528e-17
FGR15	C2_00720C_A	Verified	Fgr15p	Putative transcription factor with zinc finger DNA-binding motif; lacks an ortholog in S. cerevisiae; transposon mutation affects filamentous growth; caspofungin induced; mutation causes marginal increase in caspofungin sensitivity	Control of the C. albicans cell wall damage response	ND	8.82528e-17
GCA1	C1_10290W_A	Verified	Gca1p	Extracellular/plasma membrane-associated glucoamylase; expressed in rat oral infection; regulated by carbohydrates, pH, galactose; promotes biofilm matrix formation; flow model biofilm induced; Bcr1 repressed in RPMI a/a biofilms	Other: complex binding , spliceosmome, enzymes, metabolism, proteasome, vacuolar, vesicle-mediated transport, chromatin remodeler	extracellular region, plasma membrane	8.82528e-17
orf19.6132	CR_07370W_A	Uncharacterized	Cr_07370wp_a	Ortholog of C. dubliniensis CD36 : Cd36_33000, C. parapsilosis CDC317 : CPAR2_701740, C. auris B8441 : B9J08_000567 and Candida tenuis NRRL Y-1498 : CANTEDRAFT_93887	Other: complex binding , spliceosmome, enzymes, metabolism, proteasome, vacuolar, vesicle-mediated transport, chromatin remodeler	ND	8.82528e-17
TFA1	C1_09860C_A	Uncharacterized	Tfa1p	Protein with polyglutamate motifs and abundant Ser/Thr residues; described as a subunit of TFIIE, which is a basal transcription initiation factor of RNA Polymerase II; possibly an essential gene, disruptants not obtained by UAU1 method	DNA-RNA, transcription, translation, repair	ND	8.82528e-17
orf19.6862	C4_05230C_A	Verified	C4_05230cp_a	Hap43-induced gene; mutation confers hypersensitivity to 5-fluorocytosine (5-FC), 5-fluorouracil (5-FU), and tubercidin (7-deazaadenosine)	Other: complex binding , spliceosmome, enzymes, metabolism, proteasome, vacuolar, vesicle-mediated transport, chromatin remodeler	ND	8.82528e-17
orf19.6691	C7_03590C_A	Uncharacterized	C7_03590cp_a	Putative ember of the multi-drug and toxin extrusion (MATE) family of the multidrug/oligosaccharidyl-lipid/polysaccharide exporter superfamily; Spider biofilm induced	multidrug/oligosaccharidyl-lipid/polysaccharide exporter superfamily	membrane	8.82528e-17
orf19.764	C1_04780C_A	Uncharacterized	C1_04780cp_a	Ortholog(s) have role in negative regulation of TORC1 signaling and cytoplasm localization	Other: complex binding , spliceosmome, enzymes, metabolism, proteasome, vacuolar, vesicle-mediated transport, chromatin remodeler	cytoplasm	8.82528e-17
SRB9	C2_01470W_A	Verified	Srb9p	Subunit of the RNA polymerase II mediator complex; transposon mutation affects filamentous growth; suppresses S. cerevisiae diploid filamentous (flo8, ste7, ste12, tec1) or haploid invasive (flo8) mutant growth defects	DNA-RNA, transcription, translation, repair	ND	8.82528e-17
orf19.2594	CR_01950W_A	Uncharacterized	Cr_01950wp_a	Ortholog(s) have RNA polymerase I activity and role in nucleolar large rRNA transcription by RNA polymerase I, transcription by RNA polymerase I, transcription initiation from RNA polymerase I promoter	DNA-RNA, transcription, translation, repair	ND	8.82528e-17
FTR2	C1_14220C_A	Verified	Ftr2p	High-affinity iron permease; probably interacts with ferrous oxidase; regulated by iron level, ciclopirox olamine, amphotericin B, caspofungin; complements S. cerevisiae ftr1 iron transport defect; Hap43-repressed; Spider biofilm induced	iron permease	integral component of membrane	8.82528e-17
orf19.329	C3_03300C_A	Uncharacterized	C3_03300cp_a	Putative pre-mRNA branch point binding protein; role in mRNA splicing via spliceosome; Spider biofilm repressed	DNA-RNA, transcription, translation, repair	ND	8.82528e-17
PMR1	C7_00320C_A	Verified	Pmr1p	Secretory pathway P-type Ca2+/Mn2+-ATPase; calcium pump involved in control of calcium homeostasis; required for protein glycosylation and cell wall maintenance; required for hyphal tip oscillation in semisolid substrate	calcium pump	Golgi apparatus, endoplasmic reticulum membrane, nuclear envelope, ntegral component of membrane	8.82528e-17
orf19.2835	CR_02770C_A	Uncharacterized	Cr_02770cp_a	Ortholog(s) have SUMO activating enzyme activity, role in mitotic chromosome condensation, protein sumoylation, regulation of mitotic chromosome condensation and SUMO activating enzyme complex, cytosol, nucleus localization	Other: complex binding , spliceosmome, enzymes, metabolism, proteasome, vacuolar, vesicle-mediated transport, chromatin remodeler	ND	8.82528e-17
orf19.2870	C4_06620C_A	Uncharacterized	C4_06620cp_a	Protein of unknown function; rat catheter and Spider biofilm induced	unknown function	ND	8.82528e-17
FKH2	C3_00670C_A	Verified	Fkh2p	Forkhead transcription factor; morphogenesis regulator; required for wild-type hyphal transcription, cell separation, and for virulence in cell culture; mutant lacks true hyphae, is constitutively pseudohyphal; upregulated in RHE model	DNA-RNA, transcription, translation, repair	nucleus	8.82528e-17
UTP22	C2_02450C_A	Verified	Utp22p	Putative U3 snoRNP protein; Ssr1-induced; repressed by prostaglandins; heterozygous null mutant is resistant to parnafungin	DNA-RNA, transcription, translation, repair	ND	8.82528e-17
CSI2	C1_12310C_A	Verified	Csi2p	Putative 66S pre-ribosomal particle component; Hap43-induced; essential for growth; transposon mutation affects filamentous growth; Spider biofilm induced	Other: complex binding , spliceosmome, enzymes, metabolism, proteasome, vacuolar, vesicle-mediated transport, chromatin remodeler	ND	8.82528e-17
orf19.7397.1	C3_06160C_A	Uncharacterized	C3_06160cp_a	No allelic variation in feature Unphased variation between alleles (ambiguous sequence) within 100 bp downstream of feature end coordinates	Other: complex binding , spliceosmome, enzymes, metabolism, proteasome, vacuolar, vesicle-mediated transport, chromatin remodeler	ND	8.82528e-17
PHO84	C1_11480W_A	Uncharacterized	Pho84p	High-affinity phosphate transporter; transcript regulated by white-opaque switch; Hog1, ciclopirox olamine or alkaline induced; caspofungin, stress repressed; required for normal TORC1 function	stress repressed: reactive oxygen species accumulation: increased	membrane	8.82528e-17
orf19.264	C3_02720W_A	Uncharacterized	C3_02720wp_a	Has domain(s) with predicted protein kinase binding activity and role in regulation of cyclin-dependent protein serine/threonine kinase activity	Other: complex binding , spliceosmome, enzymes, metabolism, proteasome, vacuolar, vesicle-mediated transport, chromatin remodeler	ND	8.82528e-17
orf19.512	CR_04240C_A	Uncharacterized	Cr_04240cp_a	Ortholog of S. cerevisiae Kre33; essential; S. cerevisiae ortholog is essential and is required for biogenesis of the small ribosomal subunit	DNA-RNA, transcription, translation, repair	ND	8.82528e-17
orf19.5079.1	C1_08080C_A	Uncharacterized	C1_08080cp_a	Ortholog of C. dubliniensis CD36 : Cd36_07590, C. parapsilosis CDC317 : CPAR2_206680, C. auris B8441 : B9J08_004229 and Candida tenuis NRRL Y-1498 : CANTEDRAFT_104385	Other: complex binding , spliceosmome, enzymes, metabolism, proteasome, vacuolar, vesicle-mediated transport, chromatin remodeler	ND	8.82528e-17
SAC7	C7_00080C_A	Uncharacterized	Sac7p	Putative GTPase activating protein (GAP) for Rho1; repressed upon adherence to polystyrene; macrophage/pseudohyphal-repressed; transcript is upregulated in RHE model of oral candidiasis and in clinical oral candidiasis	regulation of fungal-type cell wall organization	cell tip, medial cortex	8.82528e-17
HRT1	C3_02450W_A	Uncharacterized	Hrt1p	Ortholog of S. cerevisiae Hrt1; component of a nuclear ubiquitin-protein ligase complex involved in cell cycle control; induced by hydroxyurea; Spider biofilm induced	Other: complex binding , spliceosmome, enzymes, metabolism, proteasome, vacuolar, vesicle-mediated transport, chromatin remodeler	nuclear SCF ubiquitin ligase complex	8.82528e-17
orf19.813	C2_04080W_A	Uncharacterized	C2_04080wp_a	Protein of unknown function; mutants are viable; Hap43-induced gene; oxidative stress-induced via Cap1; rat catheter and Spider biofilm induced	oxidative stress	ND	8.82528e-17
SCW11	C5_04110W_A	Verified	Scw11p	Cell wall protein; repressed in ace2 mutant; repressed in core caspofungin response; induced in high iron; possibly an essential gene, disruptants not obtained by UAU1 method; rat catheter and Spider biofilm repressed	Cell wall protein	cell surface	8.82528e-17
orf19.5757	C6_03820C_A	Uncharacterized	C6_03820cp_a	Ortholog(s) have FAD diphosphatase activity and role in flavin-containing compound metabolic process	Other: complex binding , spliceosmome, enzymes, metabolism, proteasome, vacuolar, vesicle-mediated transport, chromatin remodeler	ND	8.82528e-17
orf19.1514	C2_02000W_A	Uncharacterized	C2_02000wp_a	Ortholog(s) have enzyme binding, phosphatidylinositol-4-phosphate binding activity	Other: complex binding , spliceosmome, enzymes, metabolism, proteasome, vacuolar, vesicle-mediated transport, chromatin remodeler	ND	8.82528e-17
NDT80	C2_00140W_A	Verified	Ndt80p	Ortholog of Ndt80; meiosis-specific transcription factor; activator of CDR1 induction by antifungal drugs; required for wild-type drug resistance and for Spider biofilm formation; transcript induced by antifungal drug treatment	activator of CDR1 induction by antifungal drugs	nucleus	8.82528e-17
orf19.6907	C7_01270C_A	Uncharacterized	C7_01270cp_a	Ortholog(s) have DNA binding activity, role in regulation of DNA damage checkpoint and cytoplasm, nuclear periphery localization	DNA-RNA, transcription, translation, repair	ND	8.82528e-17
orf19.6075	C1_00330C_A	Uncharacterized	C1_00330cp_a	Putative CCR4-Not complex transcription factor; ortholog of S. cerevisiae Cdc36; Hap43-repressed gene	DNA-RNA, transcription, translation, repair	CCR4-NOT complex	8.82528e-17
INO1	CR_10100C_A	Verified	Ino1p	Inositol-1-phosphate synthase; antigenic in human; repressed by farnesol in biofilm or by caspofungin; upstream inositol/choline regulatory element; glycosylation predicted; rat catheter, flow model induced; Spider biofilm repressed	phospholipid biosynthetic process	cell surface, intracellular anatomical structure	3.02232e-09
SAP5	C6_03030W_A	Verified	Sap5p	Biofilm-specific aspartyl protease; virulence role effected by URA3; expressed during infection; mRNA localized to hyphal tip via She3; rat catheter and Spider biofilm induced	DNA-RNA, transcription, translation, repair	extracellular region, fungal biofilm matrix	9.68579e-09
PGA10	C4_00450C_A	Verified	Pga10p	GPI anchored membrane protein; utilization of hemin and hemoglobin for Fe in host; Rim101 at ph8/hypoxia/ketoconazole/ciclopirox/hypha-induced; required for RPMI biofilm formation, Bcr1-induced in a/a biofilm; rat catheter biofilm repressed	ergosterol biosynthetic process	fungal-type cell wall	0.000465086
orf19.1504	C2_01920C_A	Uncharacterized	C2_01920cp_b	Putative patatin-like phospholipase; fungal-specific (no human or murine homolog)	Other: complex binding , spliceosmome, enzymes, metabolism, proteasome, vacuolar, vesicle-mediated transport, chromatin remodeler	lipid droplet	0.00101347
orf19.2057	C2_00700W_A	Uncharacterized	C2_00700wp_a	Ortholog(s) have ATP binding, ATPase, metallopeptidase activity and role in cellular protein-containing complex assembly, proteolysis, signal peptide processing	integral component of membrane	integral component of membrane	0.00286183
SOD1	C4_02320C_A	Verified	Sod1p	Cytosolic copper- and zinc-containing superoxide dismutase; role in protection from oxidative stress; required for full virulence; alkaline induced by Rim101; induced by human blood; rat catheter, flow model and Spider biofilm repressed	Mitochondria-oxidative stress	mitochondrial intermembrane space, cytosol, extracellular region	0.00367867
orf19.36.1	C2_06630C_A	Uncharacterized	C2_06630cp_a	Ortholog of C. parapsilosis CPAR2_104640 and Candida orthopsilosis CORT_0B05695 ; null mutant shows normal filamentous growth, adhesion, biofilms, and stress response, and normal virulence in both mouse and insect models	Other: complex binding , spliceosmome, enzymes, metabolism, proteasome, vacuolar, vesicle-mediated transport, chromatin remodeler	ND	0.00145019
orf19.3704	CR_07750C_A	Uncharacterized	Dbp6p	Putative ATP-dependent RNA helicase of the DEAD-box family; may play a role in antifungal resistance; appears to bind the resistance-modifying agent MAP30; orthologs are involved in maturation of ribosomal RNA	DNA-RNA, transcription, translation, repair	ND	0.000633909
COI1	C1_07900W_A	Verified	Coi1p	Secreted protein; ciclopirox olamine induced; regulated by Ssn6; induced by nitric oxide independent of Yhb1; Hap43-induced; Spider biofilm repressed	Other: complex binding , spliceosmome, enzymes, metabolism, proteasome, vacuolar, vesicle-mediated transport, chromatin remodeler	extracellular region	0.00321756
orf19.4522	C1_02030C_A	Uncharacterized	C1_02030cp_a	Ortholog(s) have role in cellular response to DNA damage stimulus	DNA-RNA, transcription, translation, repair	ND	0.00538485
orf19.6585	C7_01440W_A	Uncharacterized	C7_01440wp_a	Ortholog(s) have role in protein maturation by [4Fe-4S] cluster transfer and mitochondrial matrix localization	Other: complex binding , spliceosmome, enzymes, metabolism, proteasome, vacuolar, vesicle-mediated transport, chromatin remodeler	ND	0.00227819
PLB4.5	C2_01380W_A	Verified	Plb4.5p	Phospholipase B; Hog1-induced; regulated by Ssn6; putative GPI-anchor; repressed during cell wall regeneration; clade-associated gene expression; Hap43-induced; rat catheter and Spider biofilm repressed	Hog1-induced	cell surface, extracellular vesicle, fungal biofilm matrix	0.000730087
orf19.4835	C1_09710C_A	Uncharacterized	C1_09710cp_a	Ortholog(s) have role in endonucleolytic cleavage in 5'-ETS of tricistronic rRNA transcript (SSU-rRNA, 5.8S rRNA and LSU-rRNA)	DNA-RNA, transcription, translation, repair	ND	0.00336269
PEX6	C2_05440W_A	Uncharacterized	Pex6p	Ortholog(s) have ATPase activity, role in fatty acid metabolic process, protein import into peroxisome matrix, receptor recycling, protein targeting to peroxisome, protein unfolding and cytosol, peroxisome localization	Other: complex binding , spliceosmome, enzymes, metabolism, proteasome, vacuolar, vesicle-mediated transport, chromatin remodeler	cytosol, peroxisome	0.0275498
IHD1	C6_03850C_A	Uncharacterized	Ihd1p	GPI-anchored protein; alkaline, hypha-induced; regulated by Nrg1, Rfg1, Tup1 and Tsa1, Tsa1B in minimal media at 37; oralpharyngeal candidasis induced ; Spider biofilm induced; regulated in Spider biofilms by Tec1, Efg1, Ndt80, Rob1, Brg1	a possible transmembrane protein	integral component of membrane	0.0262119
RNR1	C2_03160C_A	Verified	Rnr1p	Ribonucleotide reductase large subunit; induced in low iron; transposon mutation affects filamentous growth; farnesol upregulated in biofilm; regulated by cell cycle, tyrosol, cell density; regulated by Sef1, Sfu1, and Hap43	Other: complex binding , spliceosmome, enzymes, metabolism, proteasome, vacuolar, vesicle-mediated transport, chromatin remodeler	fungal biofilm matrix	0.0134846
ECM331	C5_02460C_A	Verified	Ecm331p	GPI-anchored protein; mainly at plasma membrane, also at cell wall; Hap43, caspofungin-induced; Plc1-regulated; Hog1, Rim101-repressed; colony morphology-related regulated by Ssn6; induced by ketoconazole and hypoxia	cell surface, fungal-type cell wall, plasma membrane	cell surface, fungal-type cell wall, plasma membrane	0.0100402
orf19.2838	CR_02800C_A	Verified	Cr_02800cp_a	Protein of unknown function; mutation confers hypersensitivity to amphotericin B; flow model biofilm induced	unknown function	ND	0.0444008
OLE1	C1_08360C_A	Verified	Ole1p	Fatty acid desaturase, essential protein involved in oleic acid synthesis; required for aerobic hyphal growth and chlamydospore formation; subject to hypoxic regulation; fluconazole-induced; caspofungin repressed; Hap43p-induced	Other: complex binding , spliceosmome, enzymes, metabolism, proteasome, vacuolar, vesicle-mediated transport, chromatin remodeler	endoplasmic reticulum, fungal biofilm matrix	0.0331113
orf19.6918	C7_01370W_A	Uncharacterized	Qce1p	Mitochondrial protein required for expression of respiratory chain complex III (coenzyme Q:cytochrome c oxidoreductase); Hap43-induced gene; Spider biofilm induced	Mitochondria-membrane potential	mitochondrion	0.0143878
EBP1	C6_01180C_A	Verified	Ebp1p	NADPH oxidoreductase; interacts with phenolic substrates (17beta-estradiol); possible role in estrogen response; induced by oxidative, weak acid stress, NO, benomyl, GlcNAc; Cap1, Mnl1 induced; Hap43-repressed; rat catheter biofilm induced	Mitochondria-oxidative stress	cell surface, fungal-type vacuole , hyphal cell wall, intracellular anatomical structure	0.0469972
orf19.7144	C7_04260W_A	Uncharacterized	C7_04260wp_a	Ortholog(s) have GTP binding, GTPase activity, ribosome binding activity	Other: complex binding , spliceosmome, enzymes, metabolism, proteasome, vacuolar, vesicle-mediated transport, chromatin remodeler	ND	0.0269222
SMC4	C5_00300C_A	Uncharacterized	Smc4p	Ortholog(s) have ATPase, DNA/DNA annealing activity, chromatin binding, double-stranded DNA binding, single-stranded DNA binding activity	DNA-RNA, transcription, translation, repair	cytoplasm, nucleus	0.03751

## Sheet: Table S7 CaSC5314 (Comb) DOWN
Gene	Systematic name	ORF	Protein	Description	Relationship with antifungal activity in vitro	Cellular localization	q-Value		No caracterizado	114	0.721519
orf19.6259	C1_06540C_A	Uncharacterized	C1_06540cp_a	Exosome non-catalytic core component; involved in 3'-5' RNA processing and degradation in the nucleus and cytoplasm; Spider biofilm induced	DNA-RNA, transcription, translation, repair	ND	0.03751		caracterizado	44	0.278481
orf19.4153	C5_01590W_A	Uncharacterized	C5_01590wp_a	Ortholog(s) have NEDD8 activating enzyme activity and role in protein neddylation	Other: complex binding , spliceosmome, enzymes, metabolism, proteasome, vacuolar, vesicle-mediated transport, chromatin remodeler	ND	0.0434938		total	158	1
orf19.3544	C2_05130W_A	Uncharacterized	C2_05130wp_a	Putative protein of unknown function; Hap43p-repressed gene	oxidoreductase activity, carbohydrate transport	ND	0.0230762
orf19.2499	C3_00950C_A	Uncharacterized	C3_00950cp_a	Putative peptidyl-prolyl cis-trans isomerase	Other: complex binding , spliceosmome, enzymes, metabolism, proteasome, vacuolar, vesicle-mediated transport, chromatin remodeler	ND	0.0267071		important for structure, cell wall formation, cell membrane	11	0.0696203
orf19.397	C1_08520C_A	Uncharacterized	C1_08520cp_a	Ortholog(s) have structural constituent of ribosome activity and mitochondrial large ribosomal subunit localization	DNA-RNA, transcription, translation, repair	ND	0.0240576		Mitochondria-oxidative stress	13	0.0822785
orf19.7200	C7_03820C_A	Uncharacterized	C7_03820C_A	Ortholog of C. dubliniensis CD36 : Cd36_73480, Pichia stipitis Pignal : PICST_30727, Candida tropicalis NEW ASSEMBLY : CTRG1_05165 and Candida tropicalis MYA-3404 : CTRG_05165	Other: complex binding , spliceosmome, enzymes, metabolism, proteasome, vacuolar, vesicle-mediated transport, chromatin remodeler	ND	0.0226075		membrane transporters	15	0.0949367
RPL37B	C1_11360W_A	Uncharacterized	Rpl37bp	Ribosomal protein L37; Hap43-induced; Spider biofilm repressed	Other: complex binding , spliceosmome, enzymes, metabolism, proteasome, vacuolar, vesicle-mediated transport, chromatin remodeler	ND	0.0109607		Mitochondria-membrane potential	4	0.0253165
orf19.4306	C5_02820C_A	Uncharacterized	C5_02820cp_a	Ortholog(s) have methylthioribulose 1-phosphate dehydratase activity and role in L-methionine salvage from methylthioadenosine	Other: complex binding , spliceosmome, enzymes, metabolism, proteasome, vacuolar, vesicle-mediated transport, chromatin remodeler	cytoplasm	0.0419397		Other: complex binding , spliceosmome, enzymes, metabolism, proteasome, vacuolar, vesicle-mediated transport, chromatin remodeler	72	0.455696
TRP1	C1_00120C_A	Verified	Trp1p	Phosphoribosylanthranilate isomerase; tryptophan biosynthesis; expected unifunctional, unlike trifunctional enzyme of some other fungi; complements E. coli trpC, S. cerevisiae trp1 mutant; CCT1 and TRP1 overlap; Spider biofilm repressed	Other: complex binding , spliceosmome, enzymes, metabolism, proteasome, vacuolar, vesicle-mediated transport, chromatin remodeler	ND	0.0147266		DNA-RNA, transcription, translation, repair	34	0.21519
orf19.4287	C5_02690W_A	Uncharacterized	C5_02690wp_a	Putative oxidoreductase; Hap43-repressed gene; clade-associated gene expression	Mitochondria-oxidative stress	ND	0.0430386		unknown function	9	0.056962
orf19.3938	C5_04530W_A	Verified	C5_04530wp_a	Putative mitochondrial ribosomal protein of the small subunit; mutation confers hypersensitivity to 5-fluorocytosine (5-FC), 5-fluorouracil (5-FU), and tubercidin (7-deazaadenosine	superoxide dismutase activity , cellular response to drug	ND	0.0045305		total	158	1
orf19.4830	C1_09670C_A	Uncharacterized	C1_09670cp_a	Has domain(s) with predicted DNA binding activity, role in DNA recombination, DNA repair, DNA replication and nucleus localization	DNA-RNA, transcription, translation, repair	nucleus	0.00494682
orf19.3797	C4_04820C_A	Uncharacterized	C4_04820cp_a	Ortholog(s) have structural constituent of ribosome activity and mitochondrial large ribosomal subunit localization	DNA-RNA, transcription, translation, repair	ND	0.00635735
orf19.5686	C5_00100C_A	Uncharacterized	C5_00100cp_a	Protein of unknown function; Spider biofilm induced	unknown function	ND	0.00204576
PEX7	C6_00880W_A	Uncharacterized	Pex7p	Ortholog(s) have peroxisome matrix targeting signal-2 binding activity, role in fatty acid metabolic process, protein import into peroxisome matrix, docking, protein targeting to peroxisome and cytosol, peroxisome localization	Other: complex binding , spliceosmome, enzymes, metabolism, proteasome, vacuolar, vesicle-mediated transport, chromatin remodeler	cytosol , peroxisome	0.00212162
orf19.670.2	C1_11320C_A	Uncharacterized	C1_11320cp_a	Protein of unknown function; hypoxia, Hap43-repressed; ketoconazole induced; induced in oralpharyngeal candidasis; 16h flow model biofilm repressed, late-stage flow model biofilm induced; rat catheter and Spider biofilm induced	unknown function	ND	0.00177486
FUR1	C5_03390C_A	Verified	Fur1p	Uracil phosphoribosyltransferase; predicted tetrameric enzyme of pyrimidine salvage; mutations associated with flucytosine resistance in clade I clinical isolates; flucytosine, macrophage-induced protein; levels decrease in stationary phase	Other: complex binding , spliceosmome, enzymes, metabolism, proteasome, vacuolar, vesicle-mediated transport, chromatin remodeler	fungal biofilm matrix	0.0298745
IHD2	C1_00850W_A	Uncharacterized	Ihd2p	Protein of unknown function; induced during hyphae development; induced in low iron; Spider biofilm induced	unknown function	ND	0.00111529
EHD3	C1_03320C_A	Verified	Ehd3p	Predicted 3-hydroxyisobutyryl-CoA hydrolase; mitochondrially localized; Spider biofilm induced	carbohydrate transport , metabolic process	mitochondrion	0.000765223
TRP4	C4_07090C_A	Uncharacterized	Trp4p	Predicted enzyme of amino acid biosynthesis; upregulated in biofilm; regulated by Gcn2p and Gcn4p; S. cerevisiae ortholog is Gcn4p regulated	Other: complex binding , spliceosmome, enzymes, metabolism, proteasome, vacuolar, vesicle-mediated transport, chromatin remodeler	ND	0.00522811
RPS10	C1_03090W_A	Verified	Rps1p	Putative ribosomal protein 10 of the 40S subunit; elicits host antibody response during infection; transcript induced during active growth; Spider biofilm repressed	DNA-RNA, transcription, translation, repair	cytosolic small ribosomal subunit, hyphal cell wall	0.0389025
orf19.6415.1	CR_08480C_A	Uncharacterized	Cr_08480cp_a	Ortholog(s) have structural constituent of ribosome activity and cytosolic small ribosomal subunit localization	DNA-RNA, transcription, translation, repair	yeast-form cell wall	0.0380915
CHT2	C5_04130C_A	Verified	Cht2p	GPI-linked chitinase; required for normal filamentous growth; repressed in core caspofungin response; fluconazole, Cyr1, Efg1, pH-regulated; mRNA binds She3 and is localized to yeast-form buds and hyphal tips; Spider biofilm repressed	chitinase activity , filamentous growth, carbohydrate metabolic process	cell surface, fungal biofilm matrix . yeast-form cell wall	0.0298058
ASM3	C1_00680W_A	Uncharacterized	Asm3p	Putative secreted acid sphingomyelin phosphodiesterase; possible Kex2 substrate; transcript increased in an azole-resistant strain that overexpresses MDR1; flow model biofilm induced; F-12/CO2 early biofilm induced	transcript increased in an azole-resistant strain that overexpresses MDR1	ND	0.0284642
HPD1	C6_02890C_A	Verified	Hpd1p	3-hydroxypropionate dehydrogenase; involved in degradation of toxic propionyl-CoA; rat catheter and Spider biofilm induced	3-hydroxypropionate dehydrogenase (NAD+) activity , carbohydrate transport	mitochondrion	8.21832e-05
RAD6	C7_03870W_A	Verified	Rad6p	Functional ortholog of S. cerevisiae Rad6; negative regulator of hyphal growth; required for wild-type UV resistance; acts in pathway with Efg1; ; transcript is UV-induced, slightly repressed during hyphal growth; gene has two introns	Other: complex binding , spliceosmome, enzymes, metabolism, proteasome, vacuolar, vesicle-mediated transport, chromatin remodeler	fungal biofilm matrix	0.000269644
RPS18	C7_00960W_A	Uncharacterized	Rps18p	Predicted ribosomal protein; repressed upon phagocytosis by murine macrophage; repressed by nitric oxide; Hap43-induced; Spider biofilm repressed	Other: complex binding , spliceosmome, enzymes, metabolism, proteasome, vacuolar, vesicle-mediated transport, chromatin remodeler	ribosome, extracellular region	0.020594
SPE3	C2_06960W_A	Uncharacterized	Spe3p	Putative spermidine synthase; predicted role in pantothenate and spermidine biosynthesis; Spider biofilm repressed	Other: complex binding , spliceosmome, enzymes, metabolism, proteasome, vacuolar, vesicle-mediated transport, chromatin remodeler	extracellular region	0.0188296
RPS17B	C1_10870W_A	Uncharacterized	Rps17bp	Ribosomal protein 17B; downregulated upon phagocytosis by murine macrophages; Hap43-induced; Spider biofilm repressed	Other: complex binding , spliceosmome, enzymes, metabolism, proteasome, vacuolar, vesicle-mediated transport, chromatin remodeler	ribosome	0.0177065
MDH1	CR_00540C_A	Uncharacterized	Mdh1p	Mitochondrial malate dehydrogenase; regulated by Mig1, Tup1, white-opaque switch, phagocytosis; induced in high iron; antigenic during murine and human infection; repressed in Spider biofilms by Bcr1, Tec1, Ndt80, Rob1, Brg1	Other: complex binding , spliceosmome, enzymes, metabolism, proteasome, vacuolar, vesicle-mediated transport, chromatin remodeler	mitochondrion	0.0160135
ACO1	CR_08210C_A	Verified	Aco1p	Aconitase; induced in high iron; 2 upstream CCAAT motifs; amino acid starvation (3-AT), amphotericin B, phagocytosis, farnesol induced; Hap43, fluconazole-repressed; Gcn4-regulated; antigenic in infection; flow and Spider biofilm repressed	Other: complex binding , spliceosmome, enzymes, metabolism, proteasome, vacuolar, vesicle-mediated transport, chromatin remodeler	fungal biofilm matrix	0.0121797
FAS2	C3_04830C_A	Verified	Fas2p	Alpha subunit of fatty-acid synthase; required for virulence in mouse systemic infection and rat oropharyngeal infection models; regulated by Efg1; fluconazole-induced; amphotericin B repressed; flow model and Spider biofilm repressed	fatty acid synthase activity , biological process involved in interspecies interaction between organisms, fatty acid biosynthetic process	fatty acid synthase complex	0.0111909
GDH2	C2_07900W_A	Uncharacterized	Gdh2p	Mitochondrial NAD-dependent glutamate dehydrogenase; catalyzes deamination of glutamate to alpha-ketoglutarate; fungal-specific; regulated by Nrg1p, Mig1p, Tup1p, and Gcn4p; stationary phase enriched; Spider and flow model biofilm induced	glutamate dehydrogenase (NAD+) activity , carbohydrate transport	cytoplasm , Cytosol	0.00456576
ILV5	C6_00870C_A	Uncharacterized	Ilv5p	Ketol-acid reductoisomerase; antigenic; regulated by Gcn4; GlcNAc, amino acid starvation (3-AT)-induced; macrophage-repressed protein; protein present in exponential and stationary phase; flow model and Spider biofilm repressed	ketol-acid reductoisomerase activity, oxidoreductase activity	ND	0.00430599
FDH1	CR_05170C_A	Uncharacterized	Fdh1p	Formate dehydrogenase; oxidizes formate to CO2; Mig1 regulated; induced by macrophages; fluconazole-repressed; repressed by Efg1 in yeast, not hyphal conditions; stationary phase enriched; rat catheter and Spider biofilm induced	formate dehydrogenase (NAD+) activity , oxidoreductase activity, acting on the CH-OH group of donors, NAD or NADP as acceptor	cytosol , fungal biofilm matrix	0.00355664
ALD5	C2_02970C_A	Uncharacterized	Ald5p	NAD-aldehyde dehydrogenase; decreased expression in fluconazole-resistant isolate, or in hyphae; biofilm induced; fluconazole-downregulated; protein abundance is affected by URA3 expression in the CAI-4 strain; stationary phase enriched	oxidoreductase activity	ND	0.00271551
FAS1	C5_00190C_A	Verified	Fas1p	Description Beta subunit of fatty-acid synthase; multifunctional enzyme; Hap43, fluconazole-induced; amphotericin B, caspofungin repressed; macrophage/pseudohyphal-induced; flow model and Spider biofilm repressed	fatty acid synthase activity, cellular response to drug, fatty acid biosynthetic process	fatty acid synthase complex	0.000933129
PCK1	CR_00200W_A	Uncharacterized	Pck1p	Phosphoenolpyruvate carboxykinase; glucose, C-source, yeast-hypha, Hap43 regulated; fluconazole, phagocytosis, H2O2, oral candidasis, Spider/rat catheter/flow model biofilm induced; repressed in biofilm by Bcr1, Tec1, Ndt80, Rob1, Brg1	Other: complex binding , spliceosmome, enzymes, metabolism, proteasome, vacuolar, vesicle-mediated transport, chromatin remodeler	N D	0.000265498
GND1	C1_13860C_A	Verified	Gnd1p	6-phosphogluconate dehydrogenase; soluble in hyphae; farnesol, macrophage-induced protein; antigenic in mice; dual localization to cytosol and peroxisomes depends on alternative splicing; rat catheter and Spider biofilm repressed	NADP binding , oxidoreductase activity , cell redox homeostasis	cytosol, fungal biofilm matrix , peroxisome	4.37239e-05
ICL1	C1_04500W_A	Verified	Icl1p	Isocitrate lyase; glyoxylate cycle enzyme; required for virulence in mice; induced upon phagocytosis by macrophage; farnesol regulated; Pex5-dependent peroxisomal localization; stationary phase enriched; rat catheter, Spider biofilm induced	isocitrate lyase activity , carbohydrate transport , metabolic process	peroxisome	2.97871e-05
CSH3	C4_03390W_A	Verified	Csh3p	Functional homolog of S. cerevisiae Shr3p, which is a chaperone specific for amino acid permeases; localized to ER; required for wild-type amino-acid responsive hyphal growth and for mouse systemic virulence; regulated by Gcn2p and Gcn4p	Other: complex binding , spliceosmome, enzymes, metabolism, proteasome, vacuolar, vesicle-mediated transport, chromatin remodeler	endoplasmic reticulum, plasma membrane	8.82528e-17
orf19.549	CR_04580W_A	Uncharacterized	Cr_04580wp_a	Ortholog(s) have structural constituent of ribosome activity and mitochondrial large ribosomal subunit localization	DNA-RNA, transcription, translation, repair	large ribosomal subunit	8.82528e-17
MET16	C4_07030W_A	Verified	Met16p	Putative 3'-phosphoadenylsulfate reductase; sulfur amino acid metabolism; reports differ on regulation during biofilm formation; fungal-specific; possibly an essential gene, disruptants not obtained by UAU1 method; Hap43p-repressed gene	Other: complex binding , spliceosmome, enzymes, metabolism, proteasome, vacuolar, vesicle-mediated transport, chromatin remodeler	ND	8.82528e-17
POS5	C3_07010W_A	Uncharacterized	Pos5p	Protein similar to S. cerevisiae Pos5p, a mitochondrial NADH kinase involved in the oxidative stress response; planktonic growth-induced gene; likely to be essential for growth, based on an insertional mutagenesis strateg	mitochondrial NADH kinase involved in the oxidative stress response; NAD+ kinase activity , NAD metabolic process , NADP biosynthetic process	ND	8.82528e-17
MET13	C3_02950C_A	Uncharacterized	Met13p	Putative methionine biosynthesis protein; ketoconazole-induced; amphotericin B repressed; Spider biofilm repressed	Other: complex binding , spliceosmome, enzymes, metabolism, proteasome, vacuolar, vesicle-mediated transport, chromatin remodeler	ND	8.82528e-17
NAM7	C5_00500W_A	Uncharacterized	Nam7p	Putative role in nonsense-mediated mRNA decay; similar to S. cerevisiae Nam7p; gene induced by ciclopirox olamine treatment	DNA-RNA, transcription, translation, repair	cytoplasm	8.82528e-17
orf19.1276	C4_05890W_A	Uncharacterized	C4_05890wp_a	Protein with a selenoprotein domain and a thioredoxin-like fold domain; similar to S. cerevisiae Vhs3p, which is a putative phosphopantothenoylcysteine decarboxylase	Other: complex binding , spliceosmome, enzymes, metabolism, proteasome, vacuolar, vesicle-mediated transport, chromatin remodeler	ND	8.82528e-17
orf19.4006	C5_05140W_A	Uncharacterized	C5_05140wp_a	Has domain(s) with predicted 2-dehydropantoate 2-reductase activity, NADP binding, oxidoreductase activity, oxidoreductase activity, acting on the CH-OH group of donors, NAD or NADP as acceptor activity	2-dehydropantoate 2-reductase activity , oxidoreductase activity, protein import into mitochondrial matrix	ND	8.82528e-17
orf19.5772	C6_03950C_A	Uncharacterized	C6_03950cp_a	Ortholog(s) have role in chromatin remodeling, histone exchange and Swr1 complex, cytosol, nucleus localization	Other: complex binding , spliceosmome, enzymes, metabolism, proteasome, vacuolar, vesicle-mediated transport, chromatin remodeler	ND	8.82528e-17
orf19.5300	C4_04090C_A	Uncharacterized	C4_04090cp_a	Calnexin; integral membrane ER chaperone involved in folding and quality control of glycoproteins; caspofungin induced	calcium ion binding, unfolded protein binding , cytoplasm to vacuole transport by the Cvt pathway	endoplasmic reticulum	8.82528e-17
orf19.7111	C7_00120W_A	Uncharacterized	C7_00120wp_a	Putative mitochondrial outer membrane protein membrane fission effector; possibly an essential gene, disruptants not obtained by UAU1 method	Other: complex binding , spliceosmome, enzymes, metabolism, proteasome, vacuolar, vesicle-mediated transport, chromatin remodeler	ND	8.82528e-17
orf19.524	CR_04350C_A	Uncharacterized	Cr_04350cp_a	Has domain(s) with predicted ubiquitin-protein transferase activity, zinc ion binding activity	Other: complex binding , spliceosmome, enzymes, metabolism, proteasome, vacuolar, vesicle-mediated transport, chromatin remodeler	ND	8.82528e-17
PHO85	C1_04520C_A	Verified	Pho85p	Functional homolog of S. cerevisiae Pho85p, a cyclin-dependent kinase that regulates transcription of PHO genes involved in phosphate metabolism; necessary for geldanamycin-induced filamentation; gene has intron	Other: complex binding , spliceosmome, enzymes, metabolism, proteasome, vacuolar, vesicle-mediated transport, chromatin remodeler	ND	8.82528e-17
EAF7	CR_04130C_A	Verified	Eaf7p	Subunit of the NuA4 histone acetyltransferase complex	Other: complex binding , spliceosmome, enzymes, metabolism, proteasome, vacuolar, vesicle-mediated transport, chromatin remodeler	NuA4 histone acetyltransferase complex , nucleus	8.82528e-17
orf19.805	C2_04160W_A	Uncharacterized	C2_04160wp_a	Putative protein of unknown function; possibly mitochondrial; Hap43-repressed; Spider biofilm repressed	unknown function	ND	8.82528e-17
orf19.3582	C2_05520W_A	Uncharacterized	C2_05520wp_a	Ortholog(s) have protein-lysine N-methyltransferase activity and role in peptidyl-lysine dimethylation, peptidyl-lysine monomethylation, vesicle-mediated transport	Other: complex binding , spliceosmome, enzymes, metabolism, proteasome, vacuolar, vesicle-mediated transport, chromatin remodeler	ND	8.82528e-17
orf19.2132	C6_04480C_A	Uncharacterized	C6_04480cp_a	Ortholog of C. dubliniensis CD36 : Cd36_65220, C. parapsilosis CDC317 : CPAR2_213740, C. auris B8441 : B9J08_003161 and Candida tenuis NRRL Y-1498 : CANTEDRAFT_92162	Other: complex binding , spliceosmome, enzymes, metabolism, proteasome, vacuolar, vesicle-mediated transport, chromatin remodeler	ND	8.82528e-17
orf19.6943	C3_03740W_A	Uncharacterized	C3_03740wp_a	Predicted ORF from Assembly 19; removed from Assembly 20; subsequently reinstated in Assembly 21 based on comparative genome analysis	Other: complex binding , spliceosmome, enzymes, metabolism, proteasome, vacuolar, vesicle-mediated transport, chromatin remodeler	ND	8.82528e-17
YTH1	C2_05690C_A	Verified	Yth1p	Putative mRNA cleavage and polyadenylation specificity factor; transcription is regulated upon yeast-hyphal switch; decreased expression in hyphae compared to yeast-form cells; fluconazole or flucytosine induced	DNA-RNA, transcription, translation, repair	ND	8.82528e-17
orf19.2276	C2_07200W_A	Uncharacterized	C2_07200wp_a	Ortholog(s) have RNA-directed 5'-3' RNA polymerase activity	DNA-RNA, transcription, translation, repair	ND	8.82528e-17
orf19.7675	CR_10830C_A	Uncharacterized	Cr_10830cp_a	Mitochondrial ribosomal protein of the large subunit; Spider biofilm repressed	Other: complex binding , spliceosmome, enzymes, metabolism, proteasome, vacuolar, vesicle-mediated transport, chromatin remodeler	mitochondrial large ribosomal subunit	8.82528e-17
orf19.2180	C2_08020C_A	Uncharacterized	C2_08020cp_a	Ortholog(s) have calcium ion binding, zinc ion binding activity and role in axial cellular bud site selection, bipolar cellular bud site selection, regulation of COPII vesicle coating	Other: complex binding , spliceosmome, enzymes, metabolism, proteasome, vacuolar, vesicle-mediated transport, chromatin remodeler	ND	8.82528e-17
THR1	C5_00650C_A	Uncharacterized	Thr1p	Putative homoserine kinase; regulated by Tup1; amphotericin B repressed; regulated by Gcn2 and Gcn4; Spider biofilm repressed	Other: complex binding , spliceosmome, enzymes, metabolism, proteasome, vacuolar, vesicle-mediated transport, chromatin remodeler	ND	8.82528e-17
orf19.6328	C6_00090W_A	Uncharacterized	C6_00090wp_a	Putative protein of the mitochondrial intermembrane space; predicted role in acetate utilization and gluconeogenesis; Spider biofilm repressed	mitochondrial respiratory chain complex II assembly	mitochondrion	8.82528e-17
RAD50	C3_02000W_A	Verified	Rad50p	Putative DNA double-strand break repair factor; involved in response to oxidative stress and drug resistance; flow model biofilm repressed	ATPase, cellular response to oxidative stress , ubiquitin-dependent protein catabolic process	Mre11 complex	8.82528e-17
TSR1	CR_08490W_A	Verified	Tsr1p	Component of 20S pre-rRNA processing unit; repressed by prostaglandins	DNA-RNA, transcription, translation, repair	90S preribosome, cytoplasm, nucleus	8.82528e-17
orf19.5547	C6_02740W_A	Uncharacterized	C6_02740wp_a	Protein of unknown function; Hap43-repressed gene	mitochondrial electron transport, NADH to ubiquinone	ND	8.82528e-17
FGR44	C3_04990W_A	Verified	Fgr44p	Protein lacking an ortholog in S. cerevisiae; transposon mutation affects filamentous growt	Other: complex binding , spliceosmome, enzymes, metabolism, proteasome, vacuolar, vesicle-mediated transport, chromatin remodeler	ND	8.82528e-17
ERG1	C1_08590C_A	Verified	Erg1p	Squalene epoxidase, epoxidation of squalene to 2,3(S)-oxidosqualene; ergosterol biosynthesis; allylamine antifungal drug target; NADH reducing cofactor but S. cerevisiae Erg1 uses NADPH; flow model biofilm induced; Spider biofilm repressed	squalene monooxygenase activity,cell growth mode switching, budding to filamentous , filamentous growth ergosterol biosynthetic process	plasma membrane	8.82528e-17
ARE2	C2_06940C_A	Verified	Are2p	Acyl CoA:sterol acyltransferase; uses cholesterol and oleoyl-CoA substrates; protoberberine derivative drug inhibits enzyme activity; ketoconazole-induced; Hap43-repressed; flow model biofilm induced; Spider biofilm induced	Other: complex binding , spliceosmome, enzymes, metabolism, proteasome, vacuolar, vesicle-mediated transport, chromatin remodeler	endoplasmic reticulum, membrane	8.82528e-17
MED21	CR_09760W_A	Uncharacterized	Med21p	Ortholog(s) have transcription coactivator activity, transcription corepressor activity and role in negative regulation of transcription by RNA polymerase II, positive regulation of transcription by RNA polymerase II	DNA-RNA, transcription, translation, repair	mediator complex	8.82528e-17
NPL4	C1_06110C_A	Uncharacterized	Npl4p	Putative ubiquitin-binding protein; regulated by Gcn2p and Gcn4p	Other: complex binding , spliceosmome, enzymes, metabolism, proteasome, vacuolar, vesicle-mediated transport, chromatin remodeler	ND	8.82528e-17
ARP9	C3_01030W_A	Uncharacterized	Arp9p	Component of the RSC chromatin remodeling complex; similar to S. cerevisiae Arp3p, a component of the Arp2/3 complex involved in actin-dependent processes; likely to be essential for growth, based on an insertional mutagenesis strategy	DNA-RNA, transcription, translation, repair	RSC-type complex	8.82528e-17
DRE2	CR_02650C_A	Uncharacterized	Dre2p	Putative cytosolic Fe-S protein assembly protein; a-specific transcript; regulated by Sef1, Sfu1, and Hap43; rat catheter and Spider biofilm induced	iron-sulfur cluster binding , cell redox homeostasis, proteasome-mediated ubiquitin-dependent protein catabolic process	cytoplasm	8.82528e-17
orf19.998	C1_10540C_A	Uncharacterized	C1_10540cp_a	Putative adapter protein; links synaptojanins Inp52 and Inp53 to the cortical actin cytoskeleton in S. cerevisiae; mutants are viable	actin cortical patch localization, protein targeting to vacuole	ND	8.82528e-17
orf19.2915	C4_06230C_A	Uncharacterized	C4_06230cp_a	Ortholog(s) have ATPase, GTPase activity, adenosine-diphosphatase activity, cytidine-diphosphatase activity, guanosine-diphosphatase activity and nucleoside-diphosphatase activity,	actin cortical patch localization, exocytosis	ND	8.82528e-17
orf19.3273	CR_00820C_A	Uncharacterized	Cr_00820cp_a	Ortholog(s) have actin monomer binding, polysome binding, protein kinase inhibitor activity, ribosome binding activity and role in negative regulation of protein phosphorylation	Other: complex binding , spliceosmome, enzymes, metabolism, proteasome, vacuolar, vesicle-mediated transport, chromatin remodeler	ND	8.82528e-17
orf19.5722	C6_03550C_A	Uncharacterized	C6_03550cp_a	Ortholog(s) have DNA binding activity, role in rDNA heterochromatin assembly, termination of RNA polymerase I transcription and nucleolus, rDNA heterochromatin localization	DNA-RNA, transcription, translation, repair	ND	8.82528e-17
YUH2	C5_04430C_A	Verified	Yuh2p	Putative ubiquitin C-terminal hydrolase; sumoylation target	Other: complex binding , spliceosmome, enzymes, metabolism, proteasome, vacuolar, vesicle-mediated transport, chromatin remodeler	ND	8.82528e-17
orf19.415	C1_05490C_A	Uncharacterized	C1_05490cp_a	Putative protein of unknown function; Hap43p-repressed gene	unknown function	MICOS complex	8.82528e-17
MSB1	C1_03710C_A	Verified	Msb1p	Putative regulator of transcription; expression in S. cerevisiae flo8 and flo11 mutants suggests a role in regulation of adhesion factors	DNA-RNA, transcription, translation, repair	ND	8.82528e-17
orf19.692	C6_02020C_A	Uncharacterized	C6_02020cp_a	Protein of unknown function; Hap43-repressed gene; rat catheter and Spider biofilm induced	unknown function	ND	8.82528e-17
orf19.3213	C5_03980W_A	Uncharacterized	C5_03980wp_b	Protein of unknown function; Spider biofilm induced	unknown function	ND	8.82528e-17
SPB1	C6_04160C_A	Uncharacterized	Spb1p	Putative AdoMet-dependent methyltransferase; Hap43-induced; repressed by prostaglandins; possibly essential gene, disruptants not obtained by UAU1 method; Spider biofilm induced	Other: complex binding , spliceosmome, enzymes, metabolism, proteasome, vacuolar, vesicle-mediated transport, chromatin remodeler	nucleus	8.82528e-17
orf19.5350	C2_10700C_A	Uncharacterized	C2_10700cp_a	Ortholog(s) have role in positive regulation of DNA-templated transcription, elongation, positive regulation of transcription by RNA polymerase I, positive regulation of translational fidelity, protein phosphorylation	DNA-RNA, transcription, translation, repair	CTDK-1 complex	8.82528e-17
MHP1	CR_05920C_A	Verified	Mhp1p	Protein similar to S. cerevisiae Mhp1p, which is involved in microtubule stabilization; transposon mutation affects filamentous growth; possibly transcriptionally regulated upon hyphal formation; possibly an essential gene (by UAU1 method)	Other: complex binding , spliceosmome, enzymes, metabolism, proteasome, vacuolar, vesicle-mediated transport, chromatin remodeler	ND	8.82528e-17
TIP120	C3_07610W_A	Verified	Tip120p	Protein similar to human CAND1 (Cullin-Associated Nedd8-Dissociated) protein involved in regulation of SCF complexes; binds unnedddylated cullin Cdc53; mutants are viable	Other: complex binding , spliceosmome, enzymes, metabolism, proteasome, vacuolar, vesicle-mediated transport, chromatin remodeler	SCF ubiquitin ligase complex	8.82528e-17
orf19.3872	CR_06170W_A	Uncharacterized	Cr_06170wp_a	Protein of unknown function; oral infection induced; mutants have reduced capacity to damage oral epithelial cells; rat catheter biofilm repressed	unknown function	ND	8.82528e-17
orf19.6984	C3_05460W_A	Uncharacterized	C3_05460wp_a	Ortholog of C. dubliniensis CD36 : Cd36_85460, C. parapsilosis CDC317 : CPAR2_405760, C. auris B8441 : B9J08_000903 and Candida tenuis NRRL Y-1498 : CANTEDRAFT_116052	Other: complex binding , spliceosmome, enzymes, metabolism, proteasome, vacuolar, vesicle-mediated transport, chromatin remodeler	ND	8.82528e-17
orf19.1533	C2_02170W_A	Uncharacterized	C2_02170wp_a	Possible vacuolar protein; Hap43-induced gene	Other: complex binding , spliceosmome, enzymes, metabolism, proteasome, vacuolar, vesicle-mediated transport, chromatin remodeler	ND	8.82528e-17
DNM1	C3_05520C_A	Uncharacterized	Dnm1p	Putative dynamin-related GTPase involved in mitochondrial fission; transcript upregulated inbRHE model of oral candidiasis; transcript regulated by Nrg1, Mig1, and Tup1	Other: complex binding , spliceosmome, enzymes, metabolism, proteasome, vacuolar, vesicle-mediated transport, chromatin remodeler	ND	8.82528e-17
orf19.831	C2_03930C_A	Uncharacterized	Snf6p	Subunit of SWI/SNF chromatin remodeling complex; involved in transcriptional regulation of carbon utilization, hyphal growth and heat stress response; fungus-specific	Other: complex binding , spliceosmome, enzymes, metabolism, proteasome, vacuolar, vesicle-mediated transport, chromatin remodeler	SWI/SNF complex	8.82528e-17
THG1	C7_00560C_A	Uncharacterized	Thg1p	tRNA guanylyltransferase, with role in tRNA modification; catalyzes reverse (3'-5') nucleotide polymerization	DNA-RNA, transcription, translation, repair	ND	8.82528e-17
RPL7	CR_06120W_A	Uncharacterized	Rpl7p	Ribosomal protein L7; repressed upon phagocytosis by murine macrophages; Hap43-induced; rat catheter and Spider biofilm induced	Other: complex binding , spliceosmome, enzymes, metabolism, proteasome, vacuolar, vesicle-mediated transport, chromatin remodeler	ND	8.82528e-17
orf19.6268	C1_06420C_A	Uncharacterized	C1_06420cp_a	Putative cohesin complex subunit; expression downregulated in an ssr1 null mutant	Other: complex binding , spliceosmome, enzymes, metabolism, proteasome, vacuolar, vesicle-mediated transport, chromatin remodeler	ND	8.82528e-17
orf19.3686	C1_02290C_A	Uncharacterized	C1_02290cp_a	Ortholog(s) have protein domain specific binding activity, role in mitochondrial proton-transporting ATP synthase complex assembly and mitochondrion localization	maturation of LSU-rRNA from tricistronic rRNA transcript (SSU-rRNA, 5.8S rRNA, LSU-rRNA) , proton-transporting ATP synthase complex assembly	ND	8.82528e-17
orf19.4621	C4_01730C_A	Uncharacterized	C4_01730cp_a	Ortholog(s) have P-body localization	Other: complex binding , spliceosmome, enzymes, metabolism, proteasome, vacuolar, vesicle-mediated transport, chromatin remodeler	ND	8.82528e-17
orf19.2399	CR_03240C_A	Uncharacterized	Cr_03240cp_a	Putative transcription factor with zinc finger DNA-binding motif; similar to bacterial DnaJ; induced in low iron	DNA-RNA, transcription, translation, repair	ND	8.82528e-17
orf19.3223.1	CR_01300W_A	Uncharacterized	Cr_01300wp_a	Putative 12kDa subunit of mitochondrial NADH-ubiquinone oxidoreductase; gene has intron	Mitochondria-oxidative stress	ND	8.82528e-17
PEA2	C1_10640C_A	Uncharacterized	Pea2p	Putative coiled-coil polarisome; predicted role in polarized morphogenesis, cell fusion, and low affinity Ca2+ influx; rat catheter biofilm induced	Other: complex binding , spliceosmome, enzymes, metabolism, proteasome, vacuolar, vesicle-mediated transport, chromatin remodeler	ND	8.82528e-17
orf19.52	C1_04980C_A	Uncharacterized	C1_04980cp_b	Ortholog(s) have role in cellular iron ion homeostasis and mitochondrion localization	monoatomic cation transmembrane transporter activity, transmembrane transport	membrane	8.82528e-17
ADA2	C1_10860C_A	Verified	Ada2p	Zinc finger and homeodomain transcriptional coactivator; role in cell wall integrity and in sensitivity to caspofungin; required for the normal transcriptional response to caspofungin; required for yeast cell adherence to silicone substrate	role in cell wall	ND	8.82528e-17
orf19.5239	C1_12240C_A	Uncharacterized	C1_12240cp_b	Predicted alanine-tRNA ligase; oxidative stress-induced via Cap1	DNA-RNA, transcription, translation, repair	ND	8.82528e-17
orf19.6607	CR_09550C_A	Uncharacterized	Nuo1p	NADH-ubiquinone oxidoreductase subunit with roles in mitochondrial respiratory chain complex I assembly	mitochondrial respiratory chain complex I assembly	ND	8.82528e-17
CKA2	C2_04980C_A	Verified	Cka2p	Catalytic alpha-subunit of protein kinase CK2; interaction with calcineurin pathway affects fluconazole sensitivity; synthetically lethal with CKA1; attenuated virulence in a mouse oropharyngeal candidiasis but not in a systemic mouse model	Other: complex binding , spliceosmome, enzymes, metabolism, proteasome, vacuolar, vesicle-mediated transport, chromatin remodeler	protein kinase CK2 complex	8.82528e-17
orf19.6528	C7_01930C_A	Uncharacterized	C7_01930cp_a	Ortholog of C. dubliniensis CD36 : Cd36_71740, C. parapsilosis CDC317 : CPAR2_703440, C. auris B8441 : B9J08_001563 and Candida tenuis NRRL Y-1498 : CANTEDRAFT_102923	Other: complex binding , spliceosmome, enzymes, metabolism, proteasome, vacuolar, vesicle-mediated transport, chromatin remodeler	Ragulator complex	8.82528e-17
orf19.7078	C7_00420C_A	Uncharacterized	C7_00420cp_a	Ortholog of S. cerevisiae : YCL012C, C. dubliniensis CD36 : Cd36_65270, C. parapsilosis CDC317 : CPAR2_805430, C. auris B8441 : B9J08_000227 and Candida tenuis NRRL Y-1498 : CANTEDRAFT_96597	Other: complex binding , spliceosmome, enzymes, metabolism, proteasome, vacuolar, vesicle-mediated transport, chromatin remodeler	ND	8.82528e-17
orf19.3854	CR_06040W_A	Uncharacterized	Cr_06040wp_a	Ortholog of S. cerevisiae Sat4; amphotericin B induced; clade-associated gene expression; Spider biofilm induced (	Other: complex binding , spliceosmome, enzymes, metabolism, proteasome, vacuolar, vesicle-mediated transport, chromatin remodeler	ND	8.82528e-17
RMS1	C5_03250W_A	Uncharacterized	Rms1p	Putative lysine methyltransferase; Hap43-induced; protein induced during mating; possibly essential, disruptants not obtained by UAU1 method; rat catheter and Spider biofilm induced	Other: complex binding , spliceosmome, enzymes, metabolism, proteasome, vacuolar, vesicle-mediated transport, chromatin remodeler	ND	8.82528e-17
orf19.3505	C6_02060W_A	Uncharacterized	Slm2p	Ortholog(s) have role in TOR signaling, actin cytoskeleton organization, actin filament bundle assembly, eisosome assembly, endosomal transport and establishment or maintenance of actin cytoskeleton polarity,	cytoskeleton organization, actin filament bundle assembly,	ND	8.82528e-17
YME1	C4_05670W_A	Uncharacterized	Yme1p	Ortholog(s) have ATP-dependent peptidase activity	Other: complex binding , spliceosmome, enzymes, metabolism, proteasome, vacuolar, vesicle-mediated transport, chromatin remodeler	ND	8.82528e-17
orf19.2228	C2_06770W_A	Uncharacterized	C2_06770wp_b	Ortholog(s) have actin filament binding, actin monomer binding activity	Other: complex binding , spliceosmome, enzymes, metabolism, proteasome, vacuolar, vesicle-mediated transport, chromatin remodeler	ND	8.82528e-17
orf19.7522	CR_00130C_A	Verified	Cr_00130cp_a	Protein with a pyridoxal phosphate-dependent transferase domain; Hap43-repressed; mutation confers hypersensitivity to amphotericin B; Spider biofilm repressed	Other: complex binding , spliceosmome, enzymes, metabolism, proteasome, vacuolar, vesicle-mediated transport, chromatin remodeler	ND	8.82528e-17
AGC1	C1_13400C_A	Verified	Agc1p	Putative mitochondrial carrier protein; transcript is alkaline upregulated rat catheter biofilm induced	Other: complex binding , spliceosmome, enzymes, metabolism, proteasome, vacuolar, vesicle-mediated transport, chromatin remodeler	plasma membrane	8.82528e-17
NOP15	C7_00690W_A	Uncharacterized	Nop15p	Nucleolar ribosome biogenesis factor; hyphal-induced expression; Hap43-induced; rat catheter biofilm induced	DNA-RNA, transcription, translation, repair	ND	8.82528e-17
PUT1	C5_02600W_A	Uncharacterized	Put1p	Putative proline oxidase; regulated by Rim101p and Put3p; null mutant cannot grow on proline as a nitrogen source and shows reduced filamentation and reduced invasive growth both in vitro and in vivo; Spider biofilm induced	proline dehydrogenase activity,invasive filamentous growth, carbohydrate transport	mitochondrion	8.82528e-17
LEU4	C1_00170W_A	Verified	Leu4p	Putative 2-isopropylmalate synthase; involved in resistance to caspofungin and anidulafungin; regulated by NRG1, MIG1, TUP1, GCN4; induced by human whole blood or PMNs; macrophage/pseudohyphal-repressed after 16h; Spider biofilm repressed	Other: complex binding , spliceosmome, enzymes, metabolism, proteasome, vacuolar, vesicle-mediated transport, chromatin remodeler	ND	8.82528e-17
RGT1	C4_02540W_A	Verified	Rgt1p	Zn(II)2Cys6 transcription factor; transcriptional repressor involved in the regulation of glucose transporter genes; ortholog of S. cerevisiae Rgt1; mutants display decreased colonization of mouse kidneys	DNA-RNA, transcription, translation, repair	ND	8.82528e-17
orf19.6247	C1_06630W_A	Uncharacterized	C1_06630wp_a	Ortholog(s) have chromatin binding activity	DNA-RNA, transcription, translation, repair	ND	8.82528e-17
orf19.7131	C7_04310C_A	Verified	C7_04310cp_a	Butyrobetaine dioxygenase, the fourth enzyme of the carnitine biosynthesis pathway	Other: complex binding , spliceosmome, enzymes, metabolism, proteasome, vacuolar, vesicle-mediated transport, chromatin remodeler	N D	8.82528e-17
NAM2	C6_03450C_A	Verified	Nam2p	Mitochondrial leucyl-tRNA synthetase	DNA-RNA, transcription, translation, repair	mitochondrion	8.82528e-17
CWH41	C4_06100W_A	Verified	Cwh41p	Processing alpha glucosidase I, involved in N-linked protein glycosylation and assembly of cell wall beta 1,6 glucan; rat catheter biofilm repressed	Glc3Man9GlcNAc2 oligosaccharide glucosidase activity, filamentous growth	endoplasmic reticulum membrane	8.82528e-17
orf19.6498	C7_02170C_A	Uncharacterized	C7_02170cp_a	Ortholog(s) have role in nucleocytoplasmic transport, protein import into nucleus and cytoplasm, nucleus localization	piecemeal microautophagy of the nucleus . proteasome-mediated ubiquitin-dependent protein catabolic process	ND	8.82528e-17
orf19.5626	C6_03370W_A	Uncharacterized	C6_03370wp_a	Protein of unknown function; Plc1-regulated; induced by Mnl1 under weak acid stress; flow model biofilm induced	unknown function	nd	8.82528e-17
orf19.4895	C1_10250C_A	Uncharacterized	C1_10250cp_a	Ortholog of C. dubliniensis CD36 : Cd36_09650, C. parapsilosis CDC317 : CPAR2_805060, C. auris B8441 : B9J08_004034 and Candida tenuis NRRL Y-1498 : CANTEDRAFT_95780	Other: complex binding , spliceosmome, enzymes, metabolism, proteasome, vacuolar, vesicle-mediated transport, chromatin remodeler	ND	8.82528e-17
orf19.3932.1	C5_04480C_A	Uncharacterized	C5_04480cp_a	Has domain(s) with predicted nucleic acid binding, nucleotide binding activity	nucleic acid binding, carbohydrate transport ,metabolic process	ND	8.82528e-17
NAG1	C6_04590C_A	Verified	Nag1p	Glucosamine-6-phosphate deaminase; required for normal hyphal growth and mouse virulence; converts glucosamine 6-P to fructose 6-P; reversible reaction in vitro; gene and protein is GlcNAc-induced; Spider biofilm induced	glucosamine-6-phosphate deaminase activity, filamentous growth , transmembrane transport	ND	8.82528e-17
SFC1	C5_04440C_A	Verified	Sfc1p	Putative succinate-fumarate transporter; involved in repression of growth on sorbose; alkaline induced; rat catheter biofilm induced; Spider biofilm induced	carbohydrate transport, transmembrane transport	plasma membrane	8.82528e-17
RIM101	C1_14340C_A	Verified	Rim101p	Transcription factor; alkaline pH response; required for alkaline-induced hyphal growth; role in virulence in mice; activated by C-terminal proteolytic cleavage; mediates both positive and negative regulation; Spider biofilm induced	DNA-RNA, transcription, translation, repair	nucleus	8.82528e-17
orf19.2391	CR_03330W_A	Uncharacterized	Cr_03330wp_a	Putative protein of unknown function; Hap43p-repressed gene; S. cerevisiae ortholog YKR023W localizes to mitochondria	unknown function	nucleus	8.82528e-17
SDH1	C1_05260C_A	Uncharacterized	Sdh1p	Putative mitochondrial succinate dehydrogenase; macrophage/pseudohyphal-induced; repressed by nitric oxide	flavin adenine dinucleotide binding, oxidoreductase activity	ND	8.82528e-17
orf19.2961	C1_02720W_A	Verified	C1_02720wp_a	Putative transcription factor with zinc finger DNA-binding motif	DNA-RNA, transcription, translation, repair	ND	8.82528e-17
orf19.954	C5_00350C_A	Uncharacterized	C5_00350cp_a	Putative DnaJ-like chaperone; Hap43-repressed gene	Other: complex binding , spliceosmome, enzymes, metabolism, proteasome, vacuolar, vesicle-mediated transport, chromatin remodeler	ND	8.82528e-17
APL4	CR_02870W_A	Uncharacterized	Apl4p	Predicted gamma-adaptin, large subunit of the clathrin-associated protein (AP-1) complex; that binds clathrin and is involved in vesicle mediated transport; induced in core caspofungin response; rat catheter biofilm repressed	Other: complex binding , spliceosmome, enzymes, metabolism, proteasome, vacuolar, vesicle-mediated transport, chromatin remodeler	AP-1 adaptor complex, membrane coat	8.82528e-17
CTF1	C2_01890W_A	Verified	Ctf1p	Putative zinc-finger transcription factor, similar to A. nidulans FarA and FarB; activates genes required for fatty acid degradation; induced by oleate; null mutant displays carbon source utilization defects and slightly reduced virulence	DNA-RNA, transcription, translation, repair	nucleus	8.82528e-17
POL1	C3_04300C_A	Uncharacterized	Pol1p	Putative DNA directed DNA polymerase alpha; RNA abundance regulated by cell cycle, tyrosol and cell density; rat catheter biofilm induced	DNA-RNA, transcription, translation, repair	ND	8.82528e-17
orf19.7386	C3_06050C_A	Uncharacterized	C3_06050cp_a	Ortholog(s) have mitochondrial ribosome binding activity and role in inner mitochondrial membrane organization, positive regulation of mitochondrial translation, protein insertion into mitochondrial inner membrane from matrix	Other: complex binding , spliceosmome, enzymes, metabolism, proteasome, vacuolar, vesicle-mediated transport, chromatin remodeler	mitochondrial inner membrane	8.82528e-17
orf19.376	C4_00080C_A	Uncharacterized	C4_00080cp_a	Protein of unknown function; Hap43-repressed; Spider biofilm induced	carbohydrate transport , metabolic process	ND	8.82528e-17
orf19.168	CR_02550C_A	Uncharacterized	Cr_02550cp_a	Ortholog(s) have role in U4 snRNA 3'-end processing, exonucleolytic trimming to generate mature 3'-end of 5.8S rRNA from tricistronic rRNA transcript (SSU-rRNA, 5.8S rRNA and LSU-rRNA)	DNA-RNA, transcription, translation, repair	ND	8.82528e-17
DAD4	CR_08010W_A	Uncharacterized	Dad4p	Subunit of the Dam1 (DASH) complex, which acts in chromosome segregation by coupling kinetochores to spindle microtubules	Other: complex binding , spliceosmome, enzymes, metabolism, proteasome, vacuolar, vesicle-mediated transport, chromatin remodeler	DASH complex	8.82528e-17
orf19.931	C5_00580W_A	Uncharacterized	C5_00580wp_a	Ortholog of Candida albicans WO-1 : CAWG_04452	Other: complex binding , spliceosmome, enzymes, metabolism, proteasome, vacuolar, vesicle-mediated transport, chromatin remodeler	ND	8.82528e-17
orf19.1574	C2_02500W_A	Uncharacterized	C2_02500wp_b	Putative TFIID subunit involved in RNA polymerase II transcription initiation; possibly an essential gene, disruptants not obtained by UAU1 method	DNA-RNA, transcription, translation, repair	transcription factor TFIID complex	8.82528e-17
DAO2	C4_03380C_A	Uncharacterized	Dao2p	Putative D-amino acid oxidase; rat catheter biofilm induced	D-amino-acid oxidase activity, FAD binding, oxidoreductase activity	ND	8.82528e-17
orf19.6264	C1_06500W_A	Uncharacterized	C1_06500wp_a	Ortholog of C. dubliniensis CD36 : Cd36_06080, C. parapsilosis CDC317 : CPAR2_803360, C. auris B8441 : B9J08_000608 and Candida tenuis NRRL Y-1498 : CANTEDRAFT_112428	Other: complex binding , spliceosmome, enzymes, metabolism, proteasome, vacuolar, vesicle-mediated transport, chromatin remodeler	ND	8.82528e-17
orf19.1249	C4_05640C_A	Uncharacterized	C4_05640cp_a	Ortholog(s) have 1-(5-phosphoribosyl)-5-[(5-phosphoribosylamino)methylideneamino]imidazole-4-carboxamide isomerase activity and role in histidine biosynthetic process	Other: complex binding , spliceosmome, enzymes, metabolism, proteasome, vacuolar, vesicle-mediated transport, chromatin remodeler	ND	8.82528e-17
orf19.5611	C6_03240W_A	Uncharacterized	C6_03240wp_a	Predicted 3-methylbutanol:NAD(P) oxidoreductase and methylglyoxal reductase (NADPH-dependent); role in ergosterol metabolic process; early stage flow model biofilm induced; Spider biofilm induced	ergosterol metabolic process	ND	8.82528e-17
MSS11	CR_04840C_A	Verified	Mss11p	Transcription factor; activator that binds to Flo8 via a LisH motif to cooperatively activate transcription of hypha-specific genes; required for hyphal growth	DNA-RNA, transcription, translation, repair	ND	8.82528e-17
MRPL19	C1_06790C_A	Uncharacterized	Mrpl19p	Putative ribosomal protein; induced upon adherence to polystyrene; Spider biofilm repressed	DNA-RNA, transcription, translation, repair	ribosome	8.82528e-17
orf19.7061	C7_00580C_A	Uncharacterized	C7_00580cp_a	Ortholog(s) have ATPase activity	Other: complex binding , spliceosmome, enzymes, metabolism, proteasome, vacuolar, vesicle-mediated transport, chromatin remodeler	ND	8.82528e-17
orf19.81	C2_06660W_A	Uncharacterized	C2_06660wp_a	Ortholog(s) have role in exonucleolytic trimming to generate mature 3'-end of 5.8S rRNA from tricistronic rRNA transcript (SSU-rRNA, 5.8S rRNA and LSU-rRNA)	DNA-RNA, transcription, translation, repair	ND	8.82528e-17
HXK1	C6_04580W_A	Verified	Hxk1p	N-acetylglucosamine (GlcNAc) kinase; involved in GlcNAc utilization; required for wild-type hyphal growth and mouse virulence; GlcNAc-induced transcript; induced by alpha pheromone in SpiderM medium	Other: complex binding , spliceosmome, enzymes, metabolism, proteasome, vacuolar, vesicle-mediated transport, chromatin remodeler	cytosol , mitochondrion , nucleus	8.82528e-17
GST3	CR_06460W_A	Uncharacterized	Gst3p	Glutathione S-transferase; expression regulated upon white-opaque switch; induced by human neutrophils; peroxide-induced; induced by alpha pheromone in SpiderM medium; Spider biofilm induced	Other: complex binding , spliceosmome, enzymes, metabolism, proteasome, vacuolar, vesicle-mediated transport, chromatin remodeler	ND	8.82528e-17
orf19.6340	C1_12820C_A	Uncharacterized	C1_12820cp_a	Ortholog(s) have DNA-directed 5'-3' RNA polymerase activity, RNA polymerase I activity, RNA polymerase II activity, RNA polymerase III activity, RNA-directed 5'-3' RNA polymerase activity	DNA-RNA, transcription, translation, repair	ND	8.82528e-17
orf19.4864	C1_09980C_A	Uncharacterized	C1_09980cp_a	Ortholog(s) have acylglycerol lipase activity, role in triglyceride metabolic process and lipid droplet, membrane localization	carbohydrate transport	ND	8.82528e-17
orf19.4553	C6_04140C_A	Uncharacterized	C6_04140cp_b	Ortholog of C. dubliniensis CD36 : Cd36_64990, C. parapsilosis CDC317 : CPAR2_600170, Candida tenuis NRRL Y-1498 : CANTEDRAFT_121753 and Debaryomyces hansenii CBS767 : DEHA2E19712g	Other: complex binding , spliceosmome, enzymes, metabolism, proteasome, vacuolar, vesicle-mediated transport, chromatin remodeler	ND	8.82528e-17
RHB1	C3_05180W_A	Verified	Rhb1p	Putative small G protein from the Ras superfamily involved in cell wall integrity and control of filamentous growth under nitrogen starvation; involved in activation of TOR1C during starvation response	GTPase activity , GTP binding, cellular response to drug , filamentous growth	membrane	8.82528e-17
orf19.3633	C2_08460C_A	Uncharacterized	C2_08460cp_a	Ortholog(s) have role in purine nucleobase catabolic process	Other: complex binding , spliceosmome, enzymes, metabolism, proteasome, vacuolar, vesicle-mediated transport, chromatin remodeler	ND	8.82528e-17
orf19.2438	C1_06070W_A	Uncharacterized	C1_06070wp_a	Ortholog(s) have structural constituent of ribosome activity and mitochondrial small ribosomal subunit localization	DNA-RNA, transcription, translation, repair	ribosome	8.82528e-17
