# Supplementary material for: Antifungal Synergy: Mechanistic Insights into the R-1-R Peptide and Bidens pilosa Extract as Potent Therapeutics against Candida spp. through Proteomics
Source: Int J Mol Sci. 2024 Aug 16;25(16):8938. doi: 10.3390/ijms25168938 (PMC11354716; doi:10.3390/ijms25168938)
Supplement: Supplementary file 1 [file ijms-25-08938-s001.zip › File S2. Functional analysis.xlsx]

## Sheet: Table S8 CaSC5314 (R-1-R)-Up
Cluster	Category	ID	Description	p.value	adj.P.Val	query_size	Count	term_size	effective_domain_size	geneID	GeneRatio	BgRatio	%
Up-regulated	GO:BP	GO:0009987	cellular process	3.33376e-07	2.40031e-05	130	126	4621	5919	SPF1/PMT4/MET2/MED15/MAS1/GEA2/AFP99/RAC1/GDA1/RIA1/SPT5/MSS116/NUP49/PDR16/ELP3/COX1/HGT7/MNN2/HYS2/PTK2/FMP45/SLC1/ERG11/MED1/KIS2/TCC1/NOT4/RFC2/APN1/IMP4/SMC1/CDR4/PAM17/DBP3/SSR1/STT3/CSE4/RMT2/HSM3/DIP2/BRG1/PEX1/GCR3/SIM1/ABZ1/BMS1/SWI1/MED8/GNP1/RAX1/PTR22/CDC21/RBE1/NAT5/SUR2/DPM1/SWI4/SGD1/NUP85/ERG27/SEC22/SRP54/CGT1/CDC24/GIT3/HBR3/PGA1/FTR1/TSM1/FZO1/TRM2/NUP84/PMT1/SRD1/ERG2/PBP2/NO…	126/130	4621/5919	0.969231
Up-regulated	GO:BP	GO:0008152	metabolic process	0.00595303	0.0104308	130	112	4141	5919	SPF1/PMT4/MET2/MED15/ATC1/MAS1/GEA2/AFP99/GDA1/RIA1/SPT5/MSS116/NUP49/ELP3/COX1/HGT7/MNN2/HYS2/PTK2/SLC1/ERG11/MED1/KIS2/TCC1/NOT4/RFC2/APN1/IMP4/SMC1/PAM17/DBP3/STT3/RMT2/HSM3/SAM4/DIP2/BRG1/PEX1/GCR3/SIM1/ABZ1/BMS1/SWI1/MED8/RAX1/PTR22/CDC21/RBE1/NAT5/SUR2/DPM1/SWI4/NUP85/ERG27/SEC22/CGT1/CDC24/HBR3/FTR1/TSM1/FZO1/TRM2/NUP84/PMT1/SRD1/ERG2/PBP2/NOP8/LIG1/ERG26/SEC7/DBF2/UTP4/LEU3/RFA1/YPT52/ROB…	112/130	4141/5919	0.861538
Up-regulated	GO:BP	GO:0071704	organic substance metabolic process	0.0238065	0.0276372	130	104	3785	5919	SPF1/PMT4/MET2/MED15/ATC1/MAS1/GEA2/AFP99/GDA1/RIA1/SPT5/MSS116/NUP49/ELP3/HGT7/MNN2/HYS2/PTK2/SLC1/ERG11/MED1/KIS2/TCC1/NOT4/RFC2/APN1/IMP4/SMC1/PAM17/DBP3/STT3/RMT2/HSM3/DIP2/BRG1/PEX1/GCR3/SIM1/ABZ1/BMS1/SWI1/MED8/PTR22/CDC21/RBE1/NAT5/SUR2/DPM1/SWI4/NUP85/ERG27/SEC22/CGT1/HBR3/FTR1/TSM1/TRM2/NUP84/PMT1/ERG2/PBP2/NOP8/LIG1/ERG26/SEC7/DBF2/UTP4/LEU3/RFA1/ROB1/VRG4/CDC55/ERG5/CIS2/ERV29/MAK21/RP…	104/130	3785/5919	0.8
Up-regulated	GO:BP	GO:0071840	cellular component organization or biogenesis	0.000671247	0.00333382	130	75	2200	5919	SPF1/PMT4/MAS1/RAC1/GDA1/RIA1/SPT5/MSS116/NUP49/PDR16/MNN2/FMP45/SLC1/ERG11/RFC2/IMP4/SMC1/PAM17/DBP3/SSR1/CSE4/RMT2/DIP2/PEX1/GCR3/SIM1/BMS1/RAX1/RBE1/NAT5/DPM1/SWI4/SGD1/NUP85/SEC22/CGT1/CDC24/HBR3/PGA1/TSM1/FZO1/NUP84/PMT1/SRD1/PBP2/NOP8/LIG1/SEC7/SMI1B/DBF2/UTP4/LEU3/RFA1/YPT52/ROB1/CDC55/ERV29/MAK21/RPD3/MRP17/XOG1/NRP1/GCA1/TFA1/FTR2/PMR1/FKH2/CSI2/UTP22/SAC7/HRT1/SCW11/NDT80/SOD1/OLE1	75/130	2200/5919	0.576923
Up-regulated	GO:BP	GO:1901360	organic cyclic compound metabolic process	0.00076103	0.00333382	130	72	2078	5919	SPF1/PMT4/MED15/GDA1/RIA1/SPT5/MSS116/NUP49/ELP3/HGT7/MNN2/HYS2/SLC1/ERG11/MED1/TCC1/NOT4/RFC2/APN1/IMP4/SMC1/DBP3/STT3/RMT2/HSM3/DIP2/BRG1/GCR3/SIM1/ABZ1/BMS1/SWI1/MED8/PTR22/CDC21/DPM1/SWI4/NUP85/ERG27/CGT1/HBR3/TSM1/TRM2/NUP84/ERG2/PBP2/NOP8/LIG1/ERG26/UTP4/LEU3/RFA1/ROB1/ERG5/ERV29/MAK21/RPD3/MRP17/XOG1/NRP1/TFC4/GIT2/FGR15/TFA1/SRB9/FTR2/FKH2/CSI2/UTP22/SCW11/NDT80/SOD1	72/130	2078/5919	0.553846
Up-regulated	GO:BP	GO:1901576	organic substance biosynthetic process	0.016661	0.0218108	130	66	1985	5919	SPF1/PMT4/MET2/MED15/AFP99/GDA1/RIA1/SPT5/MSS116/HGT7/MNN2/HYS2/SLC1/ERG11/MED1/TCC1/NOT4/RFC2/PAM17/STT3/BRG1/GCR3/ABZ1/SWI1/MED8/PTR22/CDC21/RBE1/SUR2/DPM1/SWI4/NUP85/ERG27/SEC22/CGT1/FTR1/TSM1/NUP84/PMT1/ERG2/ERG26/LEU3/RFA1/ROB1/VRG4/ERG5/ERV29/RPD3/MRP17/CAK1/XOG1/NRP1/CDS1/TFC4/GIT2/TFA1/SRB9/PMR1/FKH2/HRT1/SCW11/NDT80/INO1/GIS2/SOD1/OLE1	66/130	1985/5919	0.507692
Up-regulated	GO:BP	GO:0009058	biosynthetic process	0.0214064	0.0270397	130	66	1999	5919	SPF1/PMT4/MET2/MED15/AFP99/GDA1/RIA1/SPT5/MSS116/HGT7/MNN2/HYS2/SLC1/ERG11/MED1/TCC1/NOT4/RFC2/PAM17/STT3/BRG1/GCR3/ABZ1/SWI1/MED8/PTR22/CDC21/RBE1/SUR2/DPM1/SWI4/NUP85/ERG27/SEC22/CGT1/FTR1/TSM1/NUP84/PMT1/ERG2/ERG26/LEU3/RFA1/ROB1/VRG4/ERG5/ERV29/RPD3/MRP17/CAK1/XOG1/NRP1/CDS1/TFC4/GIT2/TFA1/SRB9/PMR1/FKH2/HRT1/SCW11/NDT80/INO1/GIS2/SOD1/OLE1	66/130	1999/5919	0.507692
Up-regulated	GO:BP	GO:0065007	biological regulation	0.0425464	0.043762	130	50	1389	5919	PMT4/MED15/GEA2/AFP99/RAC1/GDA1/SPT5/MSS116/PTK2/ERG11/MED1/KIS2/TCC1/NOT4/RFC2/BRG1/GCR3/SIM1/BMS1/SWI1/MED8/SWI4/NUP85/CGT1/CDC24/PGA1/TSM1/NUP84/PMT1/PBP2/SEC7/SMI1B/DBF2/LEU3/RFA1/ROB1/CDC55/RPD3/CAK1/TFA1/SRB9/PMR1/FKH2/PHO84/SAC7/HRT1/NDT80/GIS2/SOD1/AHA1	50/130	1389/5919	0.384615
Up-regulated	GO:BP	GO:0050789	regulation of biological process	0.00694967	0.0111195	130	49	1265	5919	PMT4/MED15/GEA2/AFP99/RAC1/GDA1/SPT5/MSS116/PTK2/ERG11/MED1/KIS2/TCC1/NOT4/RFC2/BRG1/GCR3/SIM1/BMS1/SWI1/MED8/SWI4/NUP85/CGT1/CDC24/PGA1/TSM1/NUP84/PMT1/PBP2/SEC7/SMI1B/DBF2/LEU3/RFA1/ROB1/CDC55/RPD3/CAK1/TFA1/SRB9/PMR1/FKH2/PHO84/SAC7/HRT1/NDT80/GIS2/SOD1	49/130	1265/5919	0.376923
Up-regulated	GO:BP	GO:0050896	response to stimulus	0.00634885	0.0106306	130	46	1150	5919	PMT4/ATC1/GEA2/RAC1/GDA1/SPT5/MNN2/PTK2/KIS2/TCC1/NOT4/RFC2/APN1/SMC1/CDR4/HSM3/DIP2/BRG1/PEX1/GCR3/SWI1/CDC21/SWI4/NUP85/CDC24/FTR1/PMT1/SEC7/DBF2/RFA1/ROB1/CDC55/ERG5/CIS2/CAK1/SOD4/CDS1/FGR15/PMR1/CSI2/PHO84/SAC7/NDT80/GIS2/SOD1/OLE1	46/130	1150/5919	0.353846
Up-regulated	GO:BP	GO:0050794	regulation of cellular process	0.0233424	0.0275517	130	44	1133	5919	PMT4/MED15/GEA2/RAC1/SPT5/MSS116/PTK2/MED1/KIS2/TCC1/NOT4/RFC2/BRG1/GCR3/SIM1/BMS1/SWI1/MED8/SWI4/NUP85/CGT1/CDC24/TSM1/NUP84/PBP2/SEC7/SMI1B/DBF2/LEU3/RFA1/ROB1/CDC55/RPD3/CAK1/TFA1/SRB9/PMR1/FKH2/PHO84/SAC7/HRT1/NDT80/GIS2/SOD1	44/130	1133/5919	0.338462
Up-regulated	GO:BP	GO:1901362	organic cyclic compound biosynthetic process	0.00307894	0.00652011	130	42	978	5919	SPF1/PMT4/MED15/SPT5/HGT7/HYS2/ERG11/MED1/TCC1/NOT4/STT3/BRG1/GCR3/ABZ1/SWI1/MED8/PTR22/CDC21/DPM1/SWI4/NUP85/ERG27/CGT1/TSM1/NUP84/ERG2/ERG26/LEU3/RFA1/ROB1/ERG5/ERV29/RPD3/XOG1/TFC4/GIT2/TFA1/SRB9/FKH2/SCW11/NDT80/SOD1	42/130	978/5919	0.323077
Up-regulated	GO:BP	GO:0051716	cellular response to stimulus	0.00861789	0.0128542	130	42	1018	5919	PMT4/GEA2/RAC1/GDA1/SPT5/MNN2/PTK2/KIS2/TCC1/NOT4/RFC2/APN1/SMC1/HSM3/DIP2/BRG1/PEX1/SWI1/CDC21/SWI4/NUP85/CDC24/FTR1/PMT1/SEC7/DBF2/RFA1/CDC55/ERG5/CIS2/CAK1/SOD4/CDS1/FGR15/PMR1/CSI2/PHO84/SAC7/NDT80/GIS2/SOD1/OLE1	42/130	1018/5919	0.323077
Up-regulated	GO:BP	GO:0060255	regulation of macromolecule metabolic process	0.0447989	0.0454299	130	34	803	5919	PMT4/MED15/SPT5/MSS116/MED1/KIS2/TCC1/NOT4/BRG1/GCR3/SIM1/BMS1/SWI1/MED8/SWI4/NUP85/CGT1/TSM1/NUP84/PMT1/PBP2/SEC7/LEU3/ROB1/CDC55/RPD3/CAK1/TFA1/SRB9/FKH2/HRT1/NDT80/GIS2/SOD1	34/130	803/5919	0.261538
Up-regulated	GO:BP	GO:0051171	regulation of nitrogen compound metabolic process	0.0245664	0.0276372	130	33	746	5919	PMT4/MED15/AFP99/SPT5/MSS116/MED1/KIS2/TCC1/NOT4/BRG1/GCR3/SIM1/BMS1/SWI1/MED8/SWI4/NUP85/CGT1/TSM1/NUP84/PMT1/PBP2/LEU3/ROB1/CDC55/RPD3/CAK1/TFA1/SRB9/FKH2/NDT80/GIS2/SOD1	33/130	746/5919	0.253846
Up-regulated	GO:BP	GO:0080090	regulation of primary metabolic process	0.0367217	0.0383183	130	33	761	5919	PMT4/MED15/AFP99/SPT5/MSS116/MED1/KIS2/TCC1/NOT4/BRG1/GCR3/SIM1/BMS1/SWI1/MED8/SWI4/NUP85/CGT1/TSM1/NUP84/PMT1/PBP2/LEU3/ROB1/CDC55/RPD3/CAK1/TFA1/SRB9/FKH2/NDT80/GIS2/SOD1	33/130	761/5919	0.253846
Up-regulated	GO:BP	GO:0008610	lipid biosynthetic process	0.00274206	0.00652011	130	23	374	5919	SPF1/PMT4/HGT7/SLC1/ERG11/STT3/PTR22/SUR2/DPM1/ERG27/SEC22/FTR1/ERG2/ERG26/ERG5/ERV29/CAK1/XOG1/CDS1/GIT2/SCW11/INO1/OLE1	23/130	374/5919	0.176923
Up-regulated	GO:BP	GO:0071554	cell wall organization or biogenesis	0.000833456	0.00333382	130	19	248	5919	SPF1/PMT4/RAC1/GDA1/MNN2/FMP45/SSR1/SIM1/RBE1/DPM1/PGA1/PMT1/SMI1B/XOG1/GCA1/PMR1/SAC7/SCW11/SOD1	19/130	248/5919	0.146154
Up-regulated	GO:BP	GO:0046165	alcohol biosynthetic process	0.00108109	0.00398491	130	16	183	5919	SPF1/PMT4/HGT7/ERG11/STT3/PTR22/DPM1/ERG27/ERG2/ERG26/ERG5/ERV29/XOG1/GIT2/SCW11/INO1	16/130	183/5919	0.123077
Up-regulated	GO:BP	GO:1901617	organic hydroxy compound biosynthetic process	0.00304018	0.00652011	130	16	198	5919	SPF1/PMT4/HGT7/ERG11/STT3/PTR22/DPM1/ERG27/ERG2/ERG26/ERG5/ERV29/XOG1/GIT2/SCW11/INO1	16/130	198/5919	0.123077
Up-regulated	GO:BP	GO:0006066	alcohol metabolic process	0.00608466	0.0104308	130	16	209	5919	SPF1/PMT4/HGT7/ERG11/STT3/PTR22/DPM1/ERG27/ERG2/ERG26/ERG5/ERV29/XOG1/GIT2/SCW11/INO1	16/130	209/5919	0.123077
Up-regulated	GO:BP	GO:1901615	organic hydroxy compound metabolic process	0.0261478	0.0285249	130	16	235	5919	SPF1/PMT4/HGT7/ERG11/STT3/PTR22/DPM1/ERG27/ERG2/ERG26/ERG5/ERV29/XOG1/GIT2/SCW11/INO1	16/130	235/5919	0.123077
Up-regulated	GO:BP	GO:0097384	cellular lipid biosynthetic process	0.0006412	0.00333382	130	15	155	5919	SPF1/PMT4/HGT7/ERG11/STT3/PTR22/DPM1/ERG27/ERG2/ERG26/ERG5/ERV29/XOG1/GIT2/SCW11	15/130	155/5919	0.115385
Up-regulated	GO:BP	GO:0006696	ergosterol biosynthetic process	0.0006412	0.00333382	130	15	155	5919	SPF1/PMT4/HGT7/ERG11/STT3/PTR22/DPM1/ERG27/ERG2/ERG26/ERG5/ERV29/XOG1/GIT2/SCW11	15/130	155/5919	0.115385
Up-regulated	GO:BP	GO:0008204	ergosterol metabolic process	0.000696325	0.00333382	130	15	156	5919	SPF1/PMT4/HGT7/ERG11/STT3/PTR22/DPM1/ERG27/ERG2/ERG26/ERG5/ERV29/XOG1/GIT2/SCW11	15/130	156/5919	0.115385
Up-regulated	GO:BP	GO:0016129	phytosteroid biosynthetic process	0.000696325	0.00333382	130	15	156	5919	SPF1/PMT4/HGT7/ERG11/STT3/PTR22/DPM1/ERG27/ERG2/ERG26/ERG5/ERV29/XOG1/GIT2/SCW11	15/130	156/5919	0.115385
Up-regulated	GO:BP	GO:0016128	phytosteroid metabolic process	0.000755678	0.00333382	130	15	157	5919	SPF1/PMT4/HGT7/ERG11/STT3/PTR22/DPM1/ERG27/ERG2/ERG26/ERG5/ERV29/XOG1/GIT2/SCW11	15/130	157/5919	0.115385
Up-regulated	GO:BP	GO:1902653	secondary alcohol biosynthetic process	0.00081954	0.00333382	130	15	158	5919	SPF1/PMT4/HGT7/ERG11/STT3/PTR22/DPM1/ERG27/ERG2/ERG26/ERG5/ERV29/XOG1/GIT2/SCW11	15/130	158/5919	0.115385
Up-regulated	GO:BP	GO:1902652	secondary alcohol metabolic process	0.00121761	0.00398491	130	15	163	5919	SPF1/PMT4/HGT7/ERG11/STT3/PTR22/DPM1/ERG27/ERG2/ERG26/ERG5/ERV29/XOG1/GIT2/SCW11	15/130	163/5919	0.115385
Up-regulated	GO:BP	GO:0016126	sterol biosynthetic process	0.00121761	0.00398491	130	15	163	5919	SPF1/PMT4/HGT7/ERG11/STT3/PTR22/DPM1/ERG27/ERG2/ERG26/ERG5/ERV29/XOG1/GIT2/SCW11	15/130	163/5919	0.115385
Up-regulated	GO:BP	GO:0006694	steroid biosynthetic process	0.00142029	0.00426088	130	15	165	5919	SPF1/PMT4/HGT7/ERG11/STT3/PTR22/DPM1/ERG27/ERG2/ERG26/ERG5/ERV29/XOG1/GIT2/SCW11	15/130	165/5919	0.115385
Up-regulated	GO:BP	GO:0016125	sterol metabolic process	0.00165272	0.00461118	130	15	167	5919	SPF1/PMT4/HGT7/ERG11/STT3/PTR22/DPM1/ERG27/ERG2/ERG26/ERG5/ERV29/XOG1/GIT2/SCW11	15/130	167/5919	0.115385
Up-regulated	GO:BP	GO:0008202	steroid metabolic process	0.00238966	0.00593295	130	15	172	5919	SPF1/PMT4/HGT7/ERG11/STT3/PTR22/DPM1/ERG27/ERG2/ERG26/ERG5/ERV29/XOG1/GIT2/SCW11	15/130	172/5919	0.115385
Up-regulated	GO:BP	GO:0045229	external encapsulating structure organization	0.0029615	0.00652011	130	15	175	5919	SPF1/PMT4/RAC1/FMP45/SSR1/SIM1/RBE1/PGA1/PMT1/XOG1/GCA1/PMR1/SAC7/SCW11/SOD1	15/130	175/5919	0.115385
Up-regulated	GO:BP	GO:0071555	cell wall organization	0.0029615	0.00652011	130	15	175	5919	SPF1/PMT4/RAC1/FMP45/SSR1/SIM1/RBE1/PGA1/PMT1/XOG1/GCA1/PMR1/SAC7/SCW11/SOD1	15/130	175/5919	0.115385
Up-regulated	GO:BP	GO:0071852	fungal-type cell wall organization or biogenesis	0.018816	0.024192	130	15	204	5919	SPF1/PMT4/RAC1/GDA1/FMP45/SSR1/SIM1/DPM1/PGA1/PMT1/SMI1B/XOG1/PMR1/SAC7/SOD1	15/130	204/5919	0.115385
Up-regulated	GO:BP	GO:0090609	single-species submerged biofilm formation	0.00166515	0.00461118	130	14	146	5919	SPF1/PMT4/NOT4/BRG1/NUP85/PGA1/PMT1/LEU3/ROB1/XOG1/GCA1/SRB9/NDT80/PGA10	14/130	146/5919	0.107692
Up-regulated	GO:BP	GO:0090605	submerged biofilm formation	0.00212141	0.00545505	130	14	149	5919	SPF1/PMT4/NOT4/BRG1/NUP85/PGA1/PMT1/LEU3/ROB1/XOG1/GCA1/SRB9/NDT80/PGA10	14/130	149/5919	0.107692
Up-regulated	GO:BP	GO:0044010	single-species biofilm formation	0.00338037	0.00695391	130	14	155	5919	SPF1/PMT4/NOT4/BRG1/NUP85/PGA1/PMT1/LEU3/ROB1/XOG1/GCA1/SRB9/NDT80/PGA10	14/130	155/5919	0.107692
Up-regulated	GO:BP	GO:0098630	aggregation of unicellular organisms	0.00423006	0.00801486	130	14	158	5919	SPF1/PMT4/NOT4/BRG1/NUP85/PGA1/PMT1/LEU3/ROB1/XOG1/GCA1/SRB9/NDT80/PGA10	14/130	158/5919	0.107692
Up-regulated	GO:BP	GO:0098743	cell aggregation	0.00423006	0.00801486	130	14	158	5919	SPF1/PMT4/NOT4/BRG1/NUP85/PGA1/PMT1/LEU3/ROB1/XOG1/GCA1/SRB9/NDT80/PGA10	14/130	158/5919	0.107692
Up-regulated	GO:BP	GO:0042710	biofilm formation	0.00423006	0.00801486	130	14	158	5919	SPF1/PMT4/NOT4/BRG1/NUP85/PGA1/PMT1/LEU3/ROB1/XOG1/GCA1/SRB9/NDT80/PGA10	14/130	158/5919	0.107692
Up-regulated	GO:BP	GO:0051703	biological process involved in intraspecies interaction between organisms	0.00565568	0.0101802	130	14	162	5919	SPF1/PMT4/NOT4/BRG1/NUP85/PGA1/PMT1/LEU3/ROB1/XOG1/GCA1/SRB9/NDT80/PGA10	14/130	162/5919	0.107692
Up-regulated	GO:BP	GO:0044011	single-species biofilm formation on inanimate substrate	0.000655649	0.00333382	130	13	116	5919	SPF1/PMT4/NOT4/BRG1/NUP85/PMT1/LEU3/ROB1/XOG1/GCA1/SRB9/NDT80/PGA10	13/130	116/5919	0.1
Up-regulated	GO:BP	GO:0036177	filamentous growth of a population of unicellular organisms in response to pH	0.0245477	0.0276372	130	9	78	5919	PMT4/GDA1/MNN2/TCC1/NOT4/SWI1/NUP85/NDT80/OLE1	9/130	78/5919	0.0692308
Up-regulated	GO:CC	GO:0110165	cellular anatomical entity	4.57985e-05	0.000659499	127	121	4584	5769	SPF1/PMT4/MED15/ATC1/MAS1/GEA2/RAC1/GDA1/SPT5/MSS116/NUP49/ELP3/COX1/HGT7/MNN2/HYS2/PTK2/FMP45/SLC1/ERG11/MED1/KIS2/TCC1/NOT4/RFC2/APN1/IMP4/SMC1/CDR4/PAM17/DBP3/SSR1/STT3/CSE4/RMT2/HSM3/DIP2/BRG1/PEX1/GCR3/SNG4/SIM1/ABZ1/BMS1/SWI1/MED8/GNP1/RAX1/PTR22/CDC21/RBE1/NAT5/SUR2/DPM1/SWI4/SGD1/NUP85/ERG27/SEC22/SRP54/CGT1/CDC24/GIT3/HBR3/HSP30/PGA1/FTR1/TSM1/FZO1/NUP84/PMT1/SRD1/ERG2/PBP2/LIG1/HGT19/ER…	121/127	4584/5769	0.930769
Up-regulated	GO:CC	GO:0043226	organelle	0.00683756	0.0111195	127	92	3194	5769	SPF1/PMT4/MED15/ATC1/MAS1/GEA2/RAC1/GDA1/SPT5/MSS116/NUP49/ELP3/COX1/HGT7/MNN2/HYS2/PTK2/SLC1/ERG11/MED1/KIS2/TCC1/RFC2/APN1/IMP4/SMC1/PAM17/DBP3/STT3/CSE4/RMT2/DIP2/BRG1/PEX1/GCR3/SIM1/BMS1/SWI1/MED8/CDC21/RBE1/SUR2/DPM1/SWI4/SGD1/NUP85/ERG27/SEC22/CGT1/CDC24/HBR3/TSM1/FZO1/NUP84/PMT1/ERG2/PBP2/LIG1/ERG26/SEC7/DBF2/UTP4/LEU3/RFA1/YPT52/ROB1/VRG4/CDC55/ERG5/CIS2/ERV29/MAK21/RPD3/MRP17/CAK1/XOG1/N…	92/127	3194/5769	0.707692
Up-regulated	GO:CC	GO:0043227	membrane-bounded organelle	0.00128416	0.00401999	127	89	2949	5769	SPF1/PMT4/MED15/ATC1/MAS1/GEA2/RAC1/GDA1/SPT5/MSS116/NUP49/ELP3/COX1/HGT7/MNN2/HYS2/PTK2/SLC1/ERG11/MED1/KIS2/TCC1/RFC2/APN1/IMP4/SMC1/PAM17/DBP3/STT3/CSE4/RMT2/DIP2/BRG1/PEX1/GCR3/SIM1/BMS1/SWI1/MED8/CDC21/RBE1/SUR2/DPM1/SWI4/SGD1/NUP85/ERG27/SEC22/CGT1/CDC24/HBR3/TSM1/FZO1/NUP84/PMT1/ERG2/PBP2/LIG1/ERG26/SEC7/DBF2/UTP4/LEU3/RFA1/YPT52/VRG4/ERG5/CIS2/ERV29/MAK21/RPD3/MRP17/CAK1/XOG1/NRP1/CDS1/SR…	89/127	2949/5769	0.684615
Up-regulated	GO:CC	GO:0043231	intracellular membrane-bounded organelle	0.0123143	0.0170506	127	85	2895	5769	SPF1/PMT4/MED15/ATC1/MAS1/GEA2/RAC1/GDA1/SPT5/MSS116/NUP49/ELP3/COX1/MNN2/HYS2/PTK2/SLC1/ERG11/MED1/KIS2/TCC1/RFC2/APN1/IMP4/SMC1/PAM17/DBP3/STT3/CSE4/RMT2/DIP2/BRG1/PEX1/GCR3/SIM1/BMS1/SWI1/MED8/CDC21/SUR2/DPM1/SWI4/SGD1/NUP85/ERG27/SEC22/CGT1/CDC24/HBR3/TSM1/FZO1/NUP84/PMT1/ERG2/PBP2/LIG1/ERG26/SEC7/DBF2/UTP4/LEU3/RFA1/YPT52/VRG4/ERG5/CIS2/ERV29/MAK21/RPD3/MRP17/CAK1/NRP1/CDS1/SRP101/FGR15/TFA1…	85/127	2895/5769	0.653846
Up-regulated	GO:CC	GO:0005634	nucleus	0.0253369	0.0280655	127	52	1510	5769	MED15/RAC1/SPT5/MSS116/NUP49/ELP3/HYS2/PTK2/MED1/KIS2/TCC1/RFC2/APN1/IMP4/SMC1/DBP3/CSE4/RMT2/DIP2/BRG1/GCR3/BMS1/SWI1/MED8/SWI4/SGD1/NUP85/CGT1/CDC24/HBR3/TSM1/NUP84/PBP2/LIG1/DBF2/UTP4/LEU3/RFA1/MAK21/RPD3/CAK1/NRP1/FGR15/TFA1/SRB9/PMR1/FKH2/CSI2/UTP22/HRT1/NDT80/SOD1	52/127	1510/5769	0.4
Up-regulated	GO:CC	GO:0071944	cell periphery	6.05978e-05	0.000727174	127	40	822	5769	SPF1/PMT4/ATC1/RAC1/HGT7/FMP45/SLC1/ERG11/CDR4/PAM17/SSR1/STT3/SIM1/GNP1/RAX1/PTR22/RBE1/DPM1/GIT3/HSP30/PGA1/FTR1/PMT1/SRD1/HGT19/YPT52/ALS2/ERG5/CIS2/ERV29/SOD4/XOG1/GIT2/GCA1/FTR2/PMR1/SAC7/SCW11/INO1/PGA10	40/127	822/5769	0.307692
Up-regulated	GO:CC	GO:0005886	plasma membrane	0.000117203	0.00120552	127	31	559	5769	SPF1/PMT4/RAC1/HGT7/FMP45/SLC1/ERG11/CDR4/PAM17/SSR1/STT3/GNP1/RAX1/PTR22/DPM1/GIT3/HSP30/PGA1/FTR1/PMT1/SRD1/HGT19/YPT52/ALS2/ERG5/CIS2/ERV29/GIT2/FTR2/PMR1/PGA10	31/127	559/5769	0.238462
Up-regulated	GO:CC	GO:0005783	endoplasmic reticulum	0.0166152	0.0218108	127	19	335	5769	SPF1/PMT4/SLC1/ERG11/STT3/SUR2/DPM1/ERG27/SEC22/PMT1/ERG2/ERG26/VRG4/ERG5/ERV29/CDS1/SRP101/PMR1/OLE1	19/127	335/5769	0.146154
Up-regulated	GO:CC	GO:0005789	endoplasmic reticulum membrane	0.0085149	0.0128542	127	15	213	5769	PMT4/ERG11/STT3/SUR2/DPM1/ERG27/SEC22/PMT1/ERG2/ERG26/VRG4/ERG5/CDS1/SRP101/PMR1	15/127	213/5769	0.115385
Up-regulated	GO:CC	GO:0098827	endoplasmic reticulum subcompartment	0.0117117	0.0165342	127	15	219	5769	PMT4/ERG11/STT3/SUR2/DPM1/ERG27/SEC22/PMT1/ERG2/ERG26/VRG4/ERG5/CDS1/SRP101/PMR1	15/127	219/5769	0.115385
Up-regulated	GO:CC	GO:0042175	nuclear outer membrane-endoplasmic reticulum membrane network	0.0143875	0.0195453	127	15	223	5769	PMT4/ERG11/STT3/SUR2/DPM1/ERG27/SEC22/PMT1/ERG2/ERG26/VRG4/ERG5/CDS1/SRP101/PMR1	15/127	223/5769	0.115385
Up-regulated	GO:CC	GO:0030686	90S preribosome	0.0304469	0.0327191	127	6	40	5769	IMP4/DIP2/BMS1/UTP4/MAK21/UTP22	6/127	40/5769	0.0461538
Up-regulated	GO:MF	GO:0005488	binding	0.0475817	0.0475817	129	80	2688	5775	SPF1/PMT4/ATC1/MAS1/AFP99/RAC1/RIA1/SPT5/MSS116/NUP49/ELP3/COX1/HYS2/PTK2/ERG11/KIS2/TCC1/NOT4/RFC2/APN1/IMP4/SMC1/CDR4/DBP3/STT3/CSE4/SAM4/DIP2/BRG1/PEX1/GCR3/BMS1/SWI1/MED8/CDC21/RBE1/SUR2/SWI4/SGD1/SRP54/CGT1/CDC24/HBR3/TSM1/FZO1/PBP2/NOP8/LIG1/DBF2/UTP4/LEU3/RFA1/YPT52/ROB1/CDC55/ERG5/MAK21/RPD3/MRP17/CAK1/SOD4/XOG1/NRP1/TFC4/SRP101/RBT4/FGR15/GCA1/TFA1/PMR1/FKH2/CSI2/UTP22/HRT1/NDT80/PGA10/G…	80/129	2688/5775	0.615385
Up-regulated	GO:MF	GO:0097159	organic cyclic compound binding	0.010141	0.0146031	129	57	1620	5775	SPF1/RAC1/RIA1/SPT5/MSS116/ELP3/COX1/HYS2/PTK2/ERG11/TCC1/NOT4/RFC2/APN1/IMP4/SMC1/CDR4/DBP3/CSE4/DIP2/BRG1/PEX1/GCR3/BMS1/SWI1/MED8/CDC21/RBE1/SWI4/SGD1/SRP54/CGT1/TSM1/FZO1/PBP2/NOP8/LIG1/DBF2/LEU3/RFA1/YPT52/ROB1/ERG5/MRP17/CAK1/NRP1/SRP101/RBT4/TFA1/PMR1/FKH2/CSI2/UTP22/NDT80/PGA10/GIS2/OLE1	57/129	1620/5775	0.438462
Up-regulated	GO:MF	GO:1901363	heterocyclic compound binding	0.0355878	0.0376812	129	55	1609	5775	SPF1/RAC1/RIA1/SPT5/MSS116/ELP3/COX1/HYS2/PTK2/ERG11/TCC1/NOT4/RFC2/APN1/IMP4/SMC1/CDR4/DBP3/CSE4/DIP2/BRG1/PEX1/GCR3/BMS1/SWI1/MED8/CDC21/SWI4/SGD1/SRP54/CGT1/TSM1/FZO1/PBP2/NOP8/LIG1/DBF2/LEU3/RFA1/YPT52/ROB1/ERG5/MRP17/CAK1/NRP1/SRP101/TFA1/PMR1/FKH2/CSI2/UTP22/NDT80/PGA10/GIS2/OLE1	55/129	1609/5775	0.423077

## Sheet: Table S9 CaSC5314 (R-1-R)-Down
Cluster	Category	ID	Description	p.value	adj.P.Val	query_size	Count	term_size	effective_domain_size	geneID	GeneRatio	BgRatio
Down-regulated	GO:BP	GO:0044281	small molecule metabolic process	0.0011695	0.00398491	39	17	766	5919	RGT1/STF2/FAS2/FDH1/FAS1/ICL1/UGA11/DAP2/TYR1/CEM1/FOL1/NAM2/NAG1/SDH1/CTF1/DAO2/HXK1	17/39	766/5919	0.435897
Down-regulated	GO:BP	GO:0019752	carboxylic acid metabolic process	2.22545e-05	0.000599698	39	14	371	5919	FAS2/FDH1/FAS1/ICL1/UGA11/DAP2/TYR1/CEM1/FOL1/NAM2/NAG1/CTF1/DAO2/HXK1	14/39	371/5919	0.358974
Down-regulated	GO:BP	GO:0043436	oxoacid metabolic process	3.22329e-05	0.000599698	39	14	382	5919	FAS2/FDH1/FAS1/ICL1/UGA11/DAP2/TYR1/CEM1/FOL1/NAM2/NAG1/CTF1/DAO2/HXK1	14/39	382/5919	0.358974
Down-regulated	GO:BP	GO:0006082	organic acid metabolic process	3.33166e-05	0.000599698	39	14	383	5919	FAS2/FDH1/FAS1/ICL1/UGA11/DAP2/TYR1/CEM1/FOL1/NAM2/NAG1/CTF1/DAO2/HXK1	14/39	383/5919	0.358974
Down-regulated	GO:BP	GO:0032787	monocarboxylic acid metabolic process	0.000154318	0.00138886	39	9	145	5919	FAS2/FDH1/FAS1/ICL1/UGA11/DAP2/CEM1/CTF1/HXK1	9/39	145/5919	0.230769
Down-regulated	GO:BP	GO:0001676	long-chain fatty acid metabolic process	0.0231235	0.0275517	39	3	11	5919	FAS2/FAS1/DAP2	3/39	11/5919	0.0769231
Down-regulated	GO:BP	GO:0006043	glucosamine catabolic process	0.0232463	0.0275517	39	2	2	5919	NAG1/HXK1	2/39	2/5919	0.0512821
Down-regulated	GO:BP	GO:0042759	long-chain fatty acid biosynthetic process	0.0232463	0.0275517	39	2	2	5919	FAS2/FAS1	2/39	2/5919	0.0512821
Down-regulated	GO:CC	GO:0005835	fatty acid synthase complex	0.00528165	0.00975074	38	2	2	5769	FAS2/FAS1	2/38	2/5769	0.0512821
Down-regulated	GO:MF	GO:0004312	fatty acid synthase activity	0.00187483	0.00499955	38	3	7	5775	FAS2/FAS1/CEM1	3/38	7/5775	0.0769231
Down-regulated	GO:MF	GO:0004315	3-oxoacyl-[acyl-carrier-protein] synthase activity	0.00874801	0.0128542	38	2	2	5775	FAS2/CEM1	2/38	2/5775	0.0512821
Down-regulated	GO:MF	GO:0004321	fatty-acyl-CoA synthase activity	0.00874801	0.0128542	38	2	2	5775	FAS2/FAS1	2/38	2/5775	0.0512821

## Sheet: Table S10 Ca256 (R-1-R) Up
Cluster	Category	ID	Description	p.value	adj.P.Val	query_size	Count	term_size	effective_domain_size	geneID	GeneRatio	BgRatio	Conditions
Up-regulated	GO:BP	GO:0009987	cellular process	8.56657e-12	1.45632e-09	166	163	4621	5919	NMD5/BRO1/SLD1/DAD4/TOR1/SEC15/STT4/PRS5/ENP2/YCF1/CDC28/RSM22/ERO1/NEP1/SET2/MDL2/ANP1/GCD1/UTP5/DDC1/MCM6/ERV46/POL5/GRR1/MTG2/BET4/POL1/SEC12/SWC4/MAD2/SUA71/SWI6/HGT8/RFC5/GCA2/HGT17/FMP45/SGD1/GPX2/GCA1/AQY1/LIG1/CDS1/CHT3/ORC4/ALP1/PPT1/PWP2/CMK1/SSK2/YBP1/HOC1/AFP99/PRP13/SEC22/SCT1/RFC2/MSB1/FTR2/SSR1/APN1/IMP4/FKH2/PTC1/PMR1/SPT5/ALG2/ARP4/MET1/SMC2/ROB1/HDA1/SUR2/HGT7/PBP2/HRR25/CCR4/MS…	163/166	4621/5919
Up-regulated	GO:BP	GO:0008152	metabolic process	4.45425e-09	3.78612e-07	166	152	4141	5919	NMD5/BRO1/SLD1/DAD4/TOR1/SEC15/STT4/PRS5/ENP2/YCF1/CDC28/RSM22/ERO1/NEP1/SET2/ANP1/GCD1/UTP5/DDC1/MCM6/ERV46/POL5/GRR1/MTG2/BET4/POL1/SEC12/SWC4/MAD2/SUA71/SWI6/RFC5/GCA2/GPX2/GCA1/AQY1/LIG1/CDS1/CHT3/ORC4/PPT1/PWP2/CMK1/SSK2/YBP1/HOC1/AFP99/PRP13/SEC22/SCT1/RFC2/MSB1/FTR2/APN1/IMP4/FKH2/PTC1/PMR1/SPT5/ALG2/ARP4/MET1/SMC2/ROB1/HDA1/SUR2/HGT7/ULP1/PBP2/HRR25/CCR4/MSS116/DBP3/CDC73/TSM1/UBR1/ENP1/T…	152/166	4141/5919
Up-regulated	GO:BP	GO:0071704	organic substance metabolic process	5.80874e-07	9.87486e-06	166	141	3785	5919	NMD5/BRO1/SLD1/DAD4/TOR1/STT4/PRS5/ENP2/YCF1/CDC28/RSM22/ERO1/NEP1/SET2/ANP1/GCD1/UTP5/DDC1/MCM6/ERV46/POL5/GRR1/MTG2/BET4/POL1/SEC12/SWC4/MAD2/SUA71/SWI6/RFC5/GCA2/GCA1/AQY1/LIG1/CDS1/CHT3/ORC4/PPT1/PWP2/CMK1/SSK2/YBP1/HOC1/AFP99/PRP13/SEC22/SCT1/RFC2/MSB1/FTR2/APN1/IMP4/FKH2/PTC1/PMR1/SPT5/ALG2/ARP4/MET1/SMC2/ROB1/HDA1/SUR2/HGT7/ULP1/PBP2/HRR25/CCR4/MSS116/DBP3/CDC73/TSM1/UBR1/ENP1/TFC4/ATC1/NO…	141/166	3785/5919
Up-regulated	GO:BP	GO:0044238	primary metabolic process	3.10427e-06	2.7775e-05	166	137	3674	5919	NMD5/BRO1/SLD1/DAD4/TOR1/STT4/PRS5/ENP2/CDC28/RSM22/ERO1/NEP1/SET2/ANP1/GCD1/UTP5/DDC1/MCM6/ERV46/POL5/GRR1/MTG2/BET4/POL1/SEC12/SWC4/MAD2/SUA71/SWI6/RFC5/GCA2/GCA1/AQY1/LIG1/CDS1/CHT3/ORC4/PPT1/PWP2/CMK1/SSK2/YBP1/HOC1/AFP99/PRP13/SEC22/SCT1/RFC2/MSB1/FTR2/APN1/IMP4/FKH2/PTC1/PMR1/SPT5/ALG2/ARP4/MET1/SMC2/ROB1/HDA1/SUR2/HGT7/ULP1/PBP2/HRR25/CCR4/MSS116/DBP3/CDC73/TSM1/UBR1/ENP1/TFC4/ATC1/NOP8/BM…	137/166	3674/5919
Up-regulated	GO:BP	GO:0044237	cellular metabolic process	1.2319e-05	6.98079e-05	166	135	3644	5919	NMD5/BRO1/SLD1/DAD4/TOR1/SEC15/STT4/PRS5/ENP2/CDC28/RSM22/NEP1/SET2/ANP1/GCD1/UTP5/DDC1/MCM6/ERV46/POL5/GRR1/MTG2/BET4/POL1/SEC12/SWC4/SUA71/SWI6/RFC5/GPX2/LIG1/CDS1/CHT3/ORC4/PPT1/PWP2/CMK1/SSK2/YBP1/HOC1/AFP99/PRP13/SEC22/SCT1/RFC2/MSB1/FTR2/APN1/IMP4/FKH2/PTC1/SPT5/ALG2/ARP4/MET1/SMC2/ROB1/HDA1/SUR2/HGT7/PBP2/HRR25/CCR4/MSS116/DBP3/CDC73/TSM1/UBR1/ENP1/TFC4/NOP8/BMS1/CGT1/RMT2/NDT80/TPK2/GYP7/…	135/166	3644/5919
Up-regulated	GO:BP	GO:0006807	nitrogen compound metabolic process	4.14291e-05	0.00019035	166	130	3487	5919	NMD5/BRO1/SLD1/DAD4/TOR1/PRS5/ENP2/CDC28/RSM22/ERO1/NEP1/SET2/ANP1/GCD1/UTP5/DDC1/MCM6/ERV46/POL5/GRR1/MTG2/BET4/POL1/SEC12/SWC4/MAD2/SUA71/SWI6/RFC5/AQY1/LIG1/CDS1/CHT3/ORC4/PPT1/PWP2/CMK1/SSK2/YBP1/HOC1/AFP99/PRP13/SEC22/SCT1/RFC2/MSB1/FTR2/APN1/IMP4/FKH2/PTC1/PMR1/SPT5/ALG2/ARP4/MET1/SMC2/ROB1/HDA1/SUR2/ULP1/PBP2/HRR25/CCR4/MSS116/DBP3/CDC73/TSM1/UBR1/ENP1/TFC4/NOP8/BMS1/CGT1/RMT2/NDT80/TPK2/R…	130/166	3487/5919
Up-regulated	GO:BP	GO:0043170	macromolecule metabolic process	5.35724e-07	9.87486e-06	166	128	3232	5919	NMD5/BRO1/DAD4/TOR1/PRS5/ENP2/CDC28/RSM22/ERO1/NEP1/SET2/ANP1/GCD1/UTP5/DDC1/MCM6/ERV46/POL5/GRR1/MTG2/BET4/POL1/SEC12/SWC4/MAD2/SUA71/SWI6/RFC5/GCA1/AQY1/LIG1/CHT3/ORC4/PPT1/PWP2/CMK1/SSK2/YBP1/HOC1/PRP13/SEC22/SCT1/RFC2/MSB1/FTR2/APN1/IMP4/FKH2/PTC1/PMR1/SPT5/ALG2/ARP4/MET1/SMC2/ROB1/HDA1/ULP1/PBP2/HRR25/CCR4/MSS116/DBP3/CDC73/TSM1/UBR1/ENP1/TFC4/NOP8/BMS1/CGT1/RMT2/NDT80/TPK2/RMS1/SEC62/TOP1/T…	128/166	3232/5919
Up-regulated	GO:BP	GO:0071840	cellular component organization or biogenesis	7.90885e-09	4.48168e-07	166	104	2200	5919	NMD5/SLD1/DAD4/SEC15/PRS5/ENP2/YCF1/CDC28/RSM22/NEP1/SET2/MDL2/UTP5/MCM6/POL5/MTG2/SEC12/SWC4/MAD2/SUA71/RFC5/FMP45/SGD1/GPX2/GCA1/LIG1/ORC4/PWP2/CMK1/PRP13/SEC22/SCT1/RFC2/FTR2/SSR1/IMP4/FKH2/PMR1/SPT5/ARP4/MET1/SMC2/ROB1/HDA1/PBP2/HRR25/CCR4/MSS116/DBP3/CDC73/TSM1/UBR1/ENP1/NOP8/BMS1/CGT1/RMT2/NDT80/TPK2/GYP7/RMS1/TOP1/TSR1/DNM1/SDA1/RCK2/FLU1/GDA1/MEX67/ADA2/CWT1/MNS1/RIA1/HRT1/BNI1/SLC1/NOC2/…	104/166	2200/5919
Up-regulated	GO:BP	GO:0034641	cellular nitrogen compound metabolic process	2.31823e-05	0.000119424	166	101	2376	5919	NMD5/SLD1/DAD4/TOR1/PRS5/ENP2/CDC28/RSM22/NEP1/SET2/ANP1/GCD1/UTP5/DDC1/MCM6/ERV46/POL5/MTG2/POL1/SWC4/SUA71/SWI6/RFC5/LIG1/ORC4/PWP2/YBP1/AFP99/PRP13/RFC2/MSB1/FTR2/APN1/IMP4/FKH2/SPT5/ARP4/MET1/SMC2/ROB1/HDA1/PBP2/HRR25/CCR4/MSS116/DBP3/CDC73/TSM1/ENP1/TFC4/NOP8/BMS1/CGT1/RMT2/NDT80/TPK2/RMS1/SEC62/TOP1/TSR1/RFC1/FLU1/GDA1/MRS4/ADA2/CWT1/ASG1/VRG4/RIA1/HRT1/SLC1/NOC2/TAF60/RPD3/CDC54/SIM1/HBR3/…	101/166	2376/5919
Up-regulated	GO:BP	GO:1901360	organic cyclic compound metabolic process	4.61044e-06	3.26573e-05	166	94	2078	5919	NMD5/SLD1/TOR1/PRS5/ENP2/CDC28/RSM22/NEP1/SET2/UTP5/DDC1/MCM6/ERV46/POL5/MTG2/POL1/SWC4/SUA71/SWI6/RFC5/LIG1/CHT3/ORC4/PWP2/YBP1/PRP13/RFC2/MSB1/FTR2/APN1/IMP4/FKH2/SPT5/ARP4/MET1/SMC2/ROB1/HDA1/HGT7/PBP2/HRR25/CCR4/MSS116/DBP3/CDC73/TSM1/ENP1/TFC4/NOP8/BMS1/CGT1/RMT2/NDT80/RMS1/TOP1/TSR1/RFC1/FLU1/GDA1/ADA2/CWT1/ASG1/RIA1/SLC1/NOC2/TAF60/ACF2/RPD3/CDC54/SIM1/HBR3/NRP1/SMC3/PRP5/PTR22/ERG5/ERG27/…	94/166	2078/5919
Up-regulated	GO:BP	GO:0010467	gene expression	2.02548e-06	2.26802e-05	166	93	2016	5919	NMD5/DAD4/TOR1/PRS5/ENP2/CDC28/RSM22/NEP1/SET2/ANP1/GCD1/UTP5/MCM6/ERV46/POL5/MTG2/SWC4/SUA71/SWI6/LIG1/ORC4/PWP2/YBP1/PRP13/RFC2/MSB1/FTR2/IMP4/FKH2/SPT5/ARP4/MET1/ROB1/HDA1/PBP2/HRR25/CCR4/MSS116/DBP3/CDC73/TSM1/ENP1/TFC4/NOP8/BMS1/CGT1/RMT2/NDT80/TPK2/RMS1/SEC62/TOP1/TSR1/RFC1/FLU1/GDA1/MRS4/MEX67/ADA2/CWT1/ASG1/VRG4/RIA1/HRT1/SLC1/NOC2/TAF60/RPD3/CDC54/HBR3/NRP1/PRP5/LCB2/ERG5/ERG27/SWI4/UTP1…	93/166	2016/5919
Up-regulated	GO:BP	GO:1901576	organic substance biosynthetic process	0.000396324	0.00097645	166	86	1985	5919	SLD1/DAD4/TOR1/STT4/PRS5/CDC28/RSM22/SET2/ANP1/GCD1/MCM6/ERV46/POL5/MTG2/POL1/SEC12/SWC4/SUA71/SWI6/CDS1/CHT3/YBP1/HOC1/AFP99/SEC22/SCT1/RFC2/MSB1/FKH2/PMR1/SPT5/ALG2/ARP4/MET1/ROB1/HDA1/SUR2/HGT7/HRR25/CCR4/MSS116/CDC73/TSM1/TFC4/CGT1/NDT80/TPK2/SEC62/TOP1/RFC1/GDA1/MRS4/ADA2/CWT1/ASG1/VRG4/MNS1/RIA1/HRT1/SLC1/TAF60/ACF2/RPD3/CDC54/NRP1/MET16/PTR22/LCB2/MNN26/ERG5/ERG27/SWI4/UTP15/TFA1/MED8/LEU3…	86/166	1985/5919
Up-regulated	GO:BP	GO:0009058	biosynthetic process	0.000555801	0.00127684	166	86	1999	5919	SLD1/DAD4/TOR1/STT4/PRS5/CDC28/RSM22/SET2/ANP1/GCD1/MCM6/ERV46/POL5/MTG2/POL1/SEC12/SWC4/SUA71/SWI6/CDS1/CHT3/YBP1/HOC1/AFP99/SEC22/SCT1/RFC2/MSB1/FKH2/PMR1/SPT5/ALG2/ARP4/MET1/ROB1/HDA1/SUR2/HGT7/HRR25/CCR4/MSS116/CDC73/TSM1/TFC4/CGT1/NDT80/TPK2/SEC62/TOP1/RFC1/GDA1/MRS4/ADA2/CWT1/ASG1/VRG4/MNS1/RIA1/HRT1/SLC1/TAF60/ACF2/RPD3/CDC54/NRP1/MET16/PTR22/LCB2/MNN26/ERG5/ERG27/SWI4/UTP15/TFA1/MED8/LEU3…	86/166	1999/5919
Up-regulated	GO:BP	GO:0090304	nucleic acid metabolic process	6.6032e-07	1.02049e-05	166	84	1692	5919	NMD5/TOR1/PRS5/ENP2/CDC28/RSM22/NEP1/SET2/UTP5/DDC1/MCM6/POL5/MTG2/POL1/SWC4/SUA71/SWI6/RFC5/LIG1/ORC4/PWP2/YBP1/PRP13/RFC2/MSB1/FTR2/APN1/IMP4/FKH2/SPT5/ARP4/MET1/SMC2/ROB1/HDA1/PBP2/HRR25/CCR4/MSS116/DBP3/CDC73/TSM1/ENP1/TFC4/NOP8/BMS1/CGT1/RMT2/NDT80/RMS1/TOP1/TSR1/RFC1/FLU1/GDA1/ADA2/CWT1/ASG1/RIA1/SLC1/NOC2/TAF60/RPD3/CDC54/SIM1/HBR3/NRP1/SMC3/PRP5/SWI4/UTP15/TFA1/MED8/LEU3/NUP85/GCR3/NUP49/…	84/166	1692/5919
Up-regulated	GO:BP	GO:0006139	nucleobase-containing compound metabolic process	8.20787e-05	0.000273596	166	84	1858	5919	NMD5/TOR1/PRS5/ENP2/CDC28/RSM22/NEP1/SET2/UTP5/DDC1/MCM6/POL5/MTG2/POL1/SWC4/SUA71/SWI6/RFC5/LIG1/ORC4/PWP2/YBP1/PRP13/RFC2/MSB1/FTR2/APN1/IMP4/FKH2/SPT5/ARP4/MET1/SMC2/ROB1/HDA1/PBP2/HRR25/CCR4/MSS116/DBP3/CDC73/TSM1/ENP1/TFC4/NOP8/BMS1/CGT1/RMT2/NDT80/RMS1/TOP1/TSR1/RFC1/FLU1/GDA1/ADA2/CWT1/ASG1/RIA1/SLC1/NOC2/TAF60/RPD3/CDC54/SIM1/HBR3/NRP1/SMC3/PRP5/SWI4/UTP15/TFA1/MED8/LEU3/NUP85/GCR3/NUP49/…	84/166	1858/5919
Up-regulated	GO:BP	GO:0046483	heterocycle metabolic process	0.000344403	0.000887098	166	84	1914	5919	NMD5/TOR1/PRS5/ENP2/CDC28/RSM22/NEP1/SET2/UTP5/DDC1/MCM6/POL5/MTG2/POL1/SWC4/SUA71/SWI6/RFC5/LIG1/ORC4/PWP2/YBP1/PRP13/RFC2/MSB1/FTR2/APN1/IMP4/FKH2/SPT5/ARP4/MET1/SMC2/ROB1/HDA1/PBP2/HRR25/CCR4/MSS116/DBP3/CDC73/TSM1/ENP1/TFC4/NOP8/BMS1/CGT1/RMT2/NDT80/RMS1/TOP1/TSR1/RFC1/FLU1/GDA1/ADA2/CWT1/ASG1/RIA1/SLC1/NOC2/TAF60/RPD3/CDC54/SIM1/HBR3/NRP1/SMC3/PRP5/SWI4/UTP15/TFA1/MED8/LEU3/NUP85/GCR3/NUP49/…	84/166	1914/5919
Up-regulated	GO:BP	GO:0006725	cellular aromatic compound metabolic process	0.000389725	0.000974313	166	84	1919	5919	NMD5/TOR1/PRS5/ENP2/CDC28/RSM22/NEP1/SET2/UTP5/DDC1/MCM6/POL5/MTG2/POL1/SWC4/SUA71/SWI6/RFC5/LIG1/ORC4/PWP2/YBP1/PRP13/RFC2/MSB1/FTR2/APN1/IMP4/FKH2/SPT5/ARP4/MET1/SMC2/ROB1/HDA1/PBP2/HRR25/CCR4/MSS116/DBP3/CDC73/TSM1/ENP1/TFC4/NOP8/BMS1/CGT1/RMT2/NDT80/RMS1/TOP1/TSR1/RFC1/FLU1/GDA1/ADA2/CWT1/ASG1/RIA1/SLC1/NOC2/TAF60/RPD3/CDC54/SIM1/HBR3/NRP1/SMC3/PRP5/SWI4/UTP15/TFA1/MED8/LEU3/NUP85/GCR3/NUP49/…	84/166	1919/5919
Up-regulated	GO:BP	GO:0016070	RNA metabolic process	1.79891e-06	2.26802e-05	166	76	1480	5919	NMD5/TOR1/PRS5/ENP2/CDC28/RSM22/NEP1/SET2/UTP5/MCM6/POL5/MTG2/SWC4/SUA71/SWI6/LIG1/ORC4/PWP2/YBP1/PRP13/MSB1/FTR2/IMP4/FKH2/SPT5/ARP4/MET1/ROB1/HDA1/PBP2/HRR25/CCR4/MSS116/DBP3/CDC73/TSM1/ENP1/TFC4/NOP8/BMS1/CGT1/RMT2/NDT80/RMS1/TOP1/TSR1/RFC1/FLU1/GDA1/ADA2/CWT1/ASG1/RIA1/SLC1/NOC2/TAF60/RPD3/CDC54/HBR3/NRP1/PRP5/SWI4/UTP15/TFA1/MED8/LEU3/NUP85/GCR3/NUP49/SPB1/SWI1/GCD2/RRP6/TBP1/NMD3/SMC4	76/166	1480/5919
Up-regulated	GO:BP	GO:0044249	cellular biosynthetic process	0.0159516	0.0178406	166	75	1789	5919	SLD1/DAD4/TOR1/STT4/PRS5/CDC28/RSM22/SET2/ANP1/GCD1/MCM6/ERV46/POL5/MTG2/POL1/SEC12/SWC4/SUA71/SWI6/CDS1/YBP1/HOC1/AFP99/SEC22/SCT1/RFC2/MSB1/FKH2/SPT5/ARP4/MET1/ROB1/HDA1/SUR2/HRR25/CCR4/MSS116/CDC73/TSM1/TFC4/CGT1/NDT80/TPK2/SEC62/TOP1/RFC1/MRS4/ADA2/CWT1/ASG1/VRG4/RIA1/HRT1/SLC1/TAF60/RPD3/CDC54/NRP1/MET16/LCB2/ERG5/ERG27/SWI4/UTP15/TFA1/MED8/LEU3/NUP85/GCR3/SWI1/GCN1/GCD2/LAG1/RRP6/TBP1	75/166	1789/5919
Up-regulated	GO:BP	GO:0009059	macromolecule biosynthetic process	0.000206851	0.000540996	166	73	1547	5919	DAD4/TOR1/CDC28/RSM22/SET2/ANP1/GCD1/MCM6/ERV46/POL5/MTG2/POL1/SEC12/SWC4/SUA71/SWI6/YBP1/HOC1/SEC22/SCT1/RFC2/MSB1/FKH2/PMR1/SPT5/ALG2/ARP4/ROB1/HDA1/HRR25/CCR4/MSS116/CDC73/TSM1/TFC4/CGT1/NDT80/TPK2/SEC62/TOP1/RFC1/GDA1/MRS4/ADA2/CWT1/ASG1/VRG4/MNS1/RIA1/HRT1/TAF60/RPD3/CDC54/NRP1/LCB2/MNN26/ERG5/ERG27/SWI4/UTP15/TFA1/MED8/LEU3/NUP85/GCR3/PMT1/ERV29/SWI1/GCN1/GCD2/LAG1/RRP6/TBP1	73/166	1547/5919
Up-regulated	GO:BP	GO:0016043	cellular component organization	0.00451782	0.00731457	166	72	1637	5919	SLD1/DAD4/SEC15/PRS5/ENP2/YCF1/CDC28/SET2/MDL2/MCM6/POL5/SEC12/SWC4/MAD2/SUA71/RFC5/FMP45/SGD1/GPX2/GCA1/PWP2/CMK1/PRP13/SEC22/SCT1/RFC2/SSR1/FKH2/PMR1/SPT5/ARP4/SMC2/ROB1/HDA1/HRR25/CDC73/TSM1/UBR1/BMS1/RMT2/TPK2/GYP7/TOP1/TSR1/DNM1/SDA1/RCK2/FLU1/ADA2/CWT1/RIA1/HRT1/BNI1/NOC2/TAF60/RPD3/CDC54/SIM1/SMC3/SWI4/CDC24/TFA1/NAT5/SEC7/NUP49/SPB1/PMT1/ERV29/OSH3/LAG1/RRP6/SMC4	72/166	1637/5919
Up-regulated	GO:BP	GO:0065007	biological regulation	2.88774e-05	0.000140261	166	70	1389	5919	TOR1/STT4/CDC28/SET2/GCD1/DDC1/MCM6/POL5/GRR1/SEC12/SWC4/MAD2/SWI6/SSK2/YBP1/AFP99/RFC2/MSB1/FKH2/PTC1/PMR1/SPT5/ARP4/SMC2/ROB1/HDA1/PBP2/HRR25/CCR4/MSS116/CDC73/TSM1/BMS1/CGT1/NDT80/TPK2/GYP7/TOP1/ROM2/SDA1/MSN5/RCK2/GDA1/ADA2/CWT1/ASG1/HRT1/BNI1/TAF60/RPD3/CDC54/SIM1/GEA2/SWI4/UTP15/CDC24/TFA1/MED8/LEU3/SEC7/NUP85/AUT7/GCR3/PMT1/SWI1/GCN1/OSH3/GCD2/RRP6/TBP1	70/166	1389/5919
Up-regulated	GO:BP	GO:0050789	regulation of biological process	1.23653e-06	1.75175e-05	166	69	1265	5919	TOR1/STT4/CDC28/SET2/GCD1/DDC1/MCM6/POL5/GRR1/SEC12/SWC4/MAD2/SWI6/SSK2/YBP1/AFP99/RFC2/MSB1/FKH2/PTC1/PMR1/SPT5/ARP4/SMC2/ROB1/HDA1/PBP2/HRR25/CCR4/MSS116/CDC73/TSM1/BMS1/CGT1/NDT80/TPK2/GYP7/TOP1/ROM2/SDA1/MSN5/RCK2/GDA1/ADA2/CWT1/ASG1/HRT1/BNI1/TAF60/RPD3/CDC54/SIM1/GEA2/SWI4/UTP15/CDC24/TFA1/MED8/LEU3/SEC7/NUP85/AUT7/GCR3/PMT1/SWI1/GCN1/OSH3/RRP6/TBP1	69/166	1265/5919
Up-regulated	GO:BP	GO:0044271	cellular nitrogen compound biosynthetic process	0.00459543	0.00737002	166	67	1482	5919	SLD1/DAD4/TOR1/PRS5/CDC28/RSM22/SET2/ANP1/GCD1/MCM6/ERV46/POL5/MTG2/POL1/SWC4/SUA71/SWI6/YBP1/AFP99/RFC2/MSB1/FKH2/SPT5/ARP4/MET1/ROB1/HDA1/HRR25/CCR4/MSS116/CDC73/TSM1/TFC4/CGT1/NDT80/TPK2/SEC62/TOP1/RFC1/MRS4/ADA2/CWT1/ASG1/VRG4/RIA1/HRT1/TAF60/RPD3/CDC54/NRP1/MET16/LCB2/ERG5/ERG27/SWI4/UTP15/TFA1/MED8/LEU3/NUP85/GCR3/SWI1/GCN1/GCD2/LAG1/RRP6/TBP1	67/166	1482/5919
Up-regulated	GO:BP	GO:0050794	regulation of cellular process	2.02982e-07	4.31337e-06	166	66	1133	5919	TOR1/STT4/CDC28/SET2/GCD1/DDC1/MCM6/POL5/GRR1/SEC12/SWC4/MAD2/SWI6/SSK2/YBP1/RFC2/MSB1/FKH2/PTC1/PMR1/SPT5/ARP4/SMC2/ROB1/HDA1/PBP2/HRR25/CCR4/MSS116/CDC73/TSM1/BMS1/CGT1/NDT80/TPK2/GYP7/TOP1/ROM2/SDA1/MSN5/RCK2/ADA2/CWT1/ASG1/HRT1/BNI1/TAF60/RPD3/CDC54/SIM1/GEA2/SWI4/UTP15/CDC24/TFA1/MED8/LEU3/SEC7/NUP85/AUT7/GCR3/SWI1/GCN1/OSH3/RRP6/TBP1	66/166	1133/5919
Up-regulated	GO:BP	GO:0044085	cellular component biogenesis	0.000185795	0.000509437	166	65	1303	5919	NMD5/PRS5/ENP2/CDC28/RSM22/NEP1/SET2/UTP5/MCM6/POL5/MTG2/SEC12/SUA71/SGD1/LIG1/ORC4/PWP2/FTR2/IMP4/SPT5/ARP4/MET1/HDA1/HRR25/CCR4/MSS116/DBP3/CDC73/ENP1/NOP8/BMS1/CGT1/RMT2/NDT80/TPK2/RMS1/TOP1/TSR1/DNM1/SDA1/FLU1/GDA1/MEX67/MNS1/RIA1/BNI1/SLC1/NOC2/TAF60/CDC54/SIM1/HBR3/NRP1/SMC3/PRP5/UTP15/LEU3/NUP85/GCR3/NUP49/SPB1/GCD2/RRP6/NMD3/SMC4	65/166	1303/5919
Up-regulated	GO:BP	GO:0050896	response to stimulus	0.000143357	0.000413063	166	60	1150	5919	BRO1/TOR1/STT4/YCF1/CDC28/MDL2/GCD1/DDC1/MCM6/GRR1/SWC4/MAD2/RFC5/GPX2/AQY1/CDS1/CMK1/SSK2/YBP1/RFC2/MSB1/APN1/PTC1/PMR1/SPT5/ARP4/ROB1/HDA1/HRR25/CCR4/CDC73/UBR1/ENP1/ATC1/NDT80/TPK2/RFC1/ROM2/RCK2/FLU1/GDA1/ADA2/CWT1/MNS1/BNI1/NOC2/CDC54/GEA2/SMC3/ERG5/SWI4/CDC24/SEC7/NUP85/AUT7/GCR3/PMT1/SWI1/GCN1/TBP1	60/166	1150/5919
Up-regulated	GO:BP	GO:0022613	ribonucleoprotein complex biogenesis	3.51136e-06	2.84253e-05	166	54	884	5919	NMD5/PRS5/ENP2/RSM22/NEP1/SET2/UTP5/MCM6/POL5/MTG2/SUA71/SGD1/LIG1/ORC4/PWP2/FTR2/IMP4/SPT5/MET1/HRR25/MSS116/DBP3/CDC73/ENP1/NOP8/BMS1/CGT1/RMT2/NDT80/RMS1/TOP1/TSR1/SDA1/FLU1/GDA1/MEX67/RIA1/SLC1/NOC2/CDC54/HBR3/NRP1/SMC3/PRP5/UTP15/LEU3/NUP85/GCR3/NUP49/SPB1/GCD2/RRP6/NMD3/SMC4	54/166	884/5919
Up-regulated	GO:BP	GO:0051716	cellular response to stimulus	0.00046652	0.00111702	166	54	1018	5919	BRO1/TOR1/STT4/CDC28/MDL2/GCD1/DDC1/MCM6/GRR1/SWC4/MAD2/RFC5/GPX2/AQY1/CDS1/CMK1/SSK2/YBP1/RFC2/APN1/PTC1/PMR1/SPT5/ARP4/HDA1/HRR25/CCR4/CDC73/UBR1/ENP1/NDT80/TPK2/RFC1/ROM2/RCK2/GDA1/ADA2/CWT1/MNS1/BNI1/NOC2/CDC54/GEA2/SMC3/ERG5/SWI4/CDC24/SEC7/NUP85/AUT7/PMT1/SWI1/GCN1/TBP1	54/166	1018/5919
Up-regulated	GO:BP	GO:0042254	ribosome biogenesis	2.48941e-06	2.35111e-05	166	53	850	5919	NMD5/PRS5/ENP2/RSM22/NEP1/SET2/UTP5/MCM6/POL5/MTG2/SUA71/SGD1/LIG1/ORC4/PWP2/FTR2/IMP4/SPT5/MET1/HRR25/MSS116/DBP3/ENP1/NOP8/BMS1/CGT1/RMT2/NDT80/RMS1/TOP1/TSR1/SDA1/FLU1/GDA1/MEX67/RIA1/SLC1/NOC2/CDC54/HBR3/NRP1/SMC3/PRP5/UTP15/LEU3/NUP85/GCR3/NUP49/SPB1/GCD2/RRP6/NMD3/SMC4	53/166	850/5919
Up-regulated	GO:BP	GO:0019222	regulation of metabolic process	8.24511e-06	5.19137e-05	166	52	853	5919	TOR1/CDC28/SET2/GCD1/MCM6/POL5/SWC4/MAD2/SWI6/SSK2/YBP1/AFP99/MSB1/FKH2/SPT5/ARP4/SMC2/ROB1/HDA1/PBP2/HRR25/CCR4/MSS116/CDC73/TSM1/BMS1/CGT1/NDT80/TPK2/TOP1/ADA2/CWT1/ASG1/HRT1/TAF60/RPD3/CDC54/SIM1/SWI4/UTP15/TFA1/MED8/LEU3/SEC7/NUP85/GCR3/PMT1/SWI1/GCN1/OSH3/RRP6/TBP1	52/166	853/5919
Up-regulated	GO:BP	GO:0006396	RNA processing	7.20187e-05	0.000255066	166	52	909	5919	NMD5/PRS5/ENP2/CDC28/RSM22/NEP1/SET2/UTP5/MCM6/POL5/MTG2/SUA71/LIG1/ORC4/PWP2/PRP13/FTR2/IMP4/SPT5/MET1/HRR25/MSS116/DBP3/CDC73/ENP1/NOP8/BMS1/CGT1/RMT2/NDT80/RMS1/TOP1/TSR1/FLU1/GDA1/RIA1/SLC1/NOC2/CDC54/HBR3/NRP1/PRP5/UTP15/LEU3/NUP85/GCR3/NUP49/SPB1/GCD2/RRP6/NMD3/SMC4	52/166	909/5919
Up-regulated	GO:BP	GO:0034660	ncRNA metabolic process	9.5419e-05	0.000311947	166	51	890	5919	NMD5/TOR1/PRS5/ENP2/RSM22/NEP1/SET2/UTP5/MCM6/POL5/MTG2/SUA71/LIG1/ORC4/PWP2/FTR2/IMP4/SPT5/MET1/HRR25/MSS116/DBP3/CDC73/ENP1/NOP8/BMS1/CGT1/RMT2/NDT80/RMS1/TOP1/TSR1/FLU1/GDA1/RIA1/SLC1/NOC2/CDC54/HBR3/NRP1/PRP5/UTP15/LEU3/NUP85/GCR3/NUP49/SPB1/GCD2/RRP6/NMD3/SMC4	51/166	890/5919
Up-regulated	GO:BP	GO:0016072	rRNA metabolic process	5.94344e-06	3.88609e-05	166	50	794	5919	NMD5/TOR1/PRS5/ENP2/RSM22/NEP1/SET2/UTP5/MCM6/POL5/MTG2/SUA71/LIG1/ORC4/PWP2/FTR2/IMP4/SPT5/MET1/MSS116/DBP3/CDC73/ENP1/NOP8/BMS1/CGT1/RMT2/NDT80/RMS1/TOP1/TSR1/FLU1/GDA1/RIA1/SLC1/NOC2/CDC54/HBR3/NRP1/PRP5/UTP15/LEU3/NUP85/GCR3/NUP49/SPB1/GCD2/RRP6/NMD3/SMC4	50/166	794/5919
Up-regulated	GO:BP	GO:0060255	regulation of macromolecule metabolic process	8.71038e-06	5.27739e-05	166	50	803	5919	TOR1/CDC28/SET2/GCD1/MCM6/POL5/SWC4/MAD2/SWI6/SSK2/YBP1/MSB1/FKH2/SPT5/ARP4/SMC2/ROB1/HDA1/PBP2/HRR25/CCR4/MSS116/CDC73/TSM1/BMS1/CGT1/NDT80/TPK2/TOP1/ADA2/CWT1/ASG1/HRT1/TAF60/RPD3/CDC54/SIM1/SWI4/UTP15/TFA1/MED8/LEU3/SEC7/NUP85/GCR3/PMT1/SWI1/GCN1/RRP6/TBP1	50/166	803/5919
Up-regulated	GO:BP	GO:1901362	organic cyclic compound biosynthetic process	0.00431186	0.00721405	166	50	978	5919	SLD1/TOR1/PRS5/CDC28/SET2/ERV46/POL5/POL1/SWC4/SUA71/SWI6/CHT3/YBP1/MSB1/FKH2/SPT5/ARP4/MET1/ROB1/HDA1/HGT7/HRR25/CCR4/CDC73/TSM1/TFC4/CGT1/NDT80/TOP1/RFC1/ADA2/CWT1/ASG1/TAF60/ACF2/RPD3/PTR22/ERG5/ERG27/SWI4/UTP15/TFA1/MED8/LEU3/NUP85/GCR3/ERV29/SWI1/LAG1/TBP1	50/166	978/5919
Up-regulated	GO:BP	GO:0051171	regulation of nitrogen compound metabolic process	2.14668e-06	2.26802e-05	166	49	746	5919	TOR1/CDC28/SET2/GCD1/MCM6/POL5/SWC4/MAD2/SWI6/SSK2/YBP1/AFP99/MSB1/FKH2/SPT5/ARP4/SMC2/ROB1/HDA1/PBP2/HRR25/CCR4/MSS116/CDC73/TSM1/BMS1/CGT1/NDT80/TPK2/TOP1/ADA2/CWT1/ASG1/TAF60/RPD3/CDC54/SIM1/SWI4/UTP15/TFA1/MED8/LEU3/NUP85/GCR3/PMT1/SWI1/GCN1/RRP6/TBP1	49/166	746/5919
Up-regulated	GO:BP	GO:0080090	regulation of primary metabolic process	4.21885e-06	3.26002e-05	166	49	761	5919	TOR1/CDC28/SET2/GCD1/MCM6/POL5/SWC4/MAD2/SWI6/SSK2/YBP1/AFP99/MSB1/FKH2/SPT5/ARP4/SMC2/ROB1/HDA1/PBP2/HRR25/CCR4/MSS116/CDC73/TSM1/BMS1/CGT1/NDT80/TPK2/TOP1/ADA2/CWT1/ASG1/TAF60/RPD3/CDC54/SIM1/SWI4/UTP15/TFA1/MED8/LEU3/NUP85/GCR3/PMT1/SWI1/GCN1/RRP6/TBP1	49/166	761/5919
Up-regulated	GO:BP	GO:0034470	ncRNA processing	5.338e-05	0.000219744	166	49	822	5919	NMD5/PRS5/ENP2/RSM22/NEP1/SET2/UTP5/MCM6/POL5/MTG2/SUA71/LIG1/ORC4/PWP2/FTR2/IMP4/SPT5/MET1/HRR25/MSS116/DBP3/ENP1/NOP8/BMS1/CGT1/RMT2/NDT80/RMS1/TOP1/TSR1/FLU1/GDA1/RIA1/SLC1/NOC2/CDC54/HBR3/NRP1/PRP5/UTP15/LEU3/NUP85/GCR3/NUP49/SPB1/GCD2/RRP6/NMD3/SMC4	49/166	822/5919
Up-regulated	GO:BP	GO:0043412	macromolecule modification	0.029114	0.0301791	166	49	1018	5919	TOR1/CDC28/NEP1/SET2/ANP1/GRR1/BET4/SEC12/SWC4/MAD2/PPT1/CMK1/SSK2/HOC1/SEC22/SCT1/PTC1/PMR1/SPT5/ALG2/ARP4/HDA1/ULP1/HRR25/CDC73/UBR1/RMT2/TPK2/RMS1/RFC1/SRP101/RCK2/GDA1/ADA2/CWT1/VRG4/MNS1/HRT1/TAF60/RPD3/MNN26/SWI4/TFA1/NAT5/SPB1/PMT1/ERV29/SWI1/GCN1	49/166	1018/5919
Up-regulated	GO:BP	GO:0006364	rRNA processing	1.55466e-05	8.52555e-05	166	48	766	5919	NMD5/PRS5/ENP2/RSM22/NEP1/SET2/UTP5/MCM6/POL5/MTG2/SUA71/LIG1/ORC4/PWP2/FTR2/IMP4/SPT5/MET1/MSS116/DBP3/ENP1/NOP8/BMS1/CGT1/RMT2/NDT80/RMS1/TOP1/TSR1/FLU1/GDA1/RIA1/SLC1/NOC2/CDC54/HBR3/NRP1/PRP5/UTP15/LEU3/NUP85/GCR3/NUP49/SPB1/GCD2/RRP6/NMD3/SMC4	48/166	766/5919
Up-regulated	GO:BP	GO:0031323	regulation of cellular metabolic process	1.85814e-05	9.87135e-05	166	47	745	5919	TOR1/CDC28/SET2/GCD1/MCM6/POL5/SWC4/SWI6/SSK2/YBP1/MSB1/FKH2/SPT5/ARP4/SMC2/ROB1/HDA1/PBP2/HRR25/CCR4/MSS116/CDC73/TSM1/BMS1/CGT1/NDT80/TPK2/TOP1/ADA2/CWT1/ASG1/TAF60/RPD3/CDC54/SIM1/SWI4/UTP15/TFA1/MED8/LEU3/NUP85/GCR3/SWI1/GCN1/OSH3/RRP6/TBP1	47/166	745/5919
Up-regulated	GO:BP	GO:0036211	protein modification process	0.00853631	0.0110073	166	47	917	5919	TOR1/CDC28/SET2/ANP1/GRR1/BET4/SEC12/SWC4/MAD2/PPT1/CMK1/SSK2/HOC1/SEC22/SCT1/PTC1/PMR1/SPT5/ALG2/ARP4/HDA1/ULP1/HRR25/CDC73/UBR1/RMT2/TPK2/RMS1/RFC1/SRP101/RCK2/GDA1/ADA2/CWT1/VRG4/MNS1/HRT1/TAF60/RPD3/MNN26/SWI4/TFA1/NAT5/PMT1/ERV29/SWI1/GCN1	47/166	917/5919
Up-regulated	GO:BP	GO:0010468	regulation of gene expression	4.9187e-05	0.000214405	166	43	668	5919	TOR1/CDC28/SET2/GCD1/POL5/SWC4/SWI6/YBP1/MSB1/FKH2/SPT5/ARP4/ROB1/HDA1/PBP2/HRR25/CCR4/MSS116/CDC73/TSM1/BMS1/CGT1/NDT80/TPK2/TOP1/ADA2/CWT1/ASG1/HRT1/TAF60/RPD3/SWI4/UTP15/TFA1/MED8/LEU3/SEC7/NUP85/GCR3/SWI1/GCN1/RRP6/TBP1	43/166	668/5919
Up-regulated	GO:BP	GO:0006950	response to stress	0.0161374	0.0179304	166	42	800	5919	CDC28/MDL2/GCD1/DDC1/MCM6/SWC4/MAD2/RFC5/GPX2/AQY1/CDS1/CMK1/SSK2/YBP1/RFC2/APN1/SPT5/ARP4/HDA1/HRR25/CCR4/CDC73/UBR1/ENP1/NDT80/TPK2/RFC1/RCK2/ADA2/CWT1/MNS1/BNI1/NOC2/CDC54/SMC3/ERG5/SWI4/AUT7/GCR3/PMT1/GCN1/TBP1	42/166	800/5919
Up-regulated	GO:BP	GO:0019219	regulation of nucleobase-containing compound metabolic process	5.27342e-06	3.58593e-05	166	41	573	5919	TOR1/CDC28/SET2/MCM6/POL5/SWC4/SWI6/YBP1/MSB1/FKH2/SPT5/ARP4/SMC2/ROB1/HDA1/PBP2/HRR25/CCR4/CDC73/TSM1/BMS1/CGT1/NDT80/TOP1/ADA2/CWT1/ASG1/TAF60/RPD3/CDC54/SIM1/SWI4/UTP15/TFA1/MED8/LEU3/NUP85/GCR3/SWI1/RRP6/TBP1	41/166	573/5919
Up-regulated	GO:BP	GO:0033554	cellular response to stress	0.00834417	0.0109116	166	41	752	5919	CDC28/MDL2/GCD1/DDC1/MCM6/SWC4/MAD2/RFC5/GPX2/AQY1/CDS1/CMK1/SSK2/YBP1/RFC2/APN1/SPT5/ARP4/HDA1/HRR25/CCR4/CDC73/UBR1/ENP1/NDT80/TPK2/RFC1/RCK2/ADA2/CWT1/MNS1/BNI1/NOC2/CDC54/SMC3/ERG5/SWI4/AUT7/PMT1/GCN1/TBP1	41/166	752/5919
Up-regulated	GO:BP	GO:0042274	ribosomal small subunit biogenesis	4.89428e-05	0.000214405	166	40	595	5919	NMD5/PRS5/ENP2/RSM22/UTP5/MCM6/POL5/MTG2/SUA71/SGD1/LIG1/ORC4/PWP2/FTR2/IMP4/MET1/HRR25/MSS116/ENP1/NOP8/BMS1/CGT1/NDT80/RMS1/TOP1/TSR1/GDA1/RIA1/NOC2/CDC54/HBR3/NRP1/PRP5/UTP15/LEU3/NUP85/NUP49/GCD2/NMD3/SMC4	40/166	595/5919
Up-regulated	GO:BP	GO:0010556	regulation of macromolecule biosynthetic process	9.76083e-05	0.000313083	166	39	586	5919	TOR1/CDC28/SET2/GCD1/POL5/SWC4/SWI6/YBP1/MSB1/FKH2/SPT5/ARP4/ROB1/HDA1/HRR25/CCR4/MSS116/CDC73/TSM1/CGT1/NDT80/TPK2/TOP1/ADA2/CWT1/ASG1/TAF60/RPD3/SWI4/UTP15/TFA1/MED8/LEU3/NUP85/GCR3/SWI1/GCN1/RRP6/TBP1	39/166	586/5919
Up-regulated	GO:BP	GO:0031326	regulation of cellular biosynthetic process	0.000133976	0.000392688	166	39	593	5919	TOR1/CDC28/SET2/GCD1/POL5/SWC4/SWI6/YBP1/MSB1/FKH2/SPT5/ARP4/ROB1/HDA1/HRR25/CCR4/MSS116/CDC73/TSM1/CGT1/NDT80/TPK2/TOP1/ADA2/CWT1/ASG1/TAF60/RPD3/SWI4/UTP15/TFA1/MED8/LEU3/NUP85/GCR3/SWI1/GCN1/RRP6/TBP1	39/166	593/5919
Up-regulated	GO:BP	GO:0009889	regulation of biosynthetic process	0.000182799	0.000509437	166	39	600	5919	TOR1/CDC28/SET2/GCD1/POL5/SWC4/SWI6/YBP1/MSB1/FKH2/SPT5/ARP4/ROB1/HDA1/HRR25/CCR4/MSS116/CDC73/TSM1/CGT1/NDT80/TPK2/TOP1/ADA2/CWT1/ASG1/TAF60/RPD3/SWI4/UTP15/TFA1/MED8/LEU3/NUP85/GCR3/SWI1/GCN1/RRP6/TBP1	39/166	600/5919
Up-regulated	GO:BP	GO:0000462	maturation of SSU-rRNA from tricistronic rRNA transcript (SSU-rRNA, 5.8S rRNA, LSU-rRNA)	0.000147141	0.000416899	166	38	571	5919	NMD5/PRS5/ENP2/RSM22/UTP5/MCM6/POL5/MTG2/SUA71/LIG1/ORC4/PWP2/FTR2/IMP4/MET1/MSS116/ENP1/NOP8/BMS1/CGT1/NDT80/RMS1/TOP1/TSR1/GDA1/RIA1/NOC2/CDC54/HBR3/NRP1/PRP5/UTP15/LEU3/NUP85/NUP49/GCD2/NMD3/SMC4	38/166	571/5919
Up-regulated	GO:BP	GO:0030490	maturation of SSU-rRNA	0.000192975	0.000520726	166	38	577	5919	NMD5/PRS5/ENP2/RSM22/UTP5/MCM6/POL5/MTG2/SUA71/LIG1/ORC4/PWP2/FTR2/IMP4/MET1/MSS116/ENP1/NOP8/BMS1/CGT1/NDT80/RMS1/TOP1/TSR1/GDA1/RIA1/NOC2/CDC54/HBR3/NRP1/PRP5/UTP15/LEU3/NUP85/NUP49/GCD2/NMD3/SMC4	38/166	577/5919
Up-regulated	GO:BP	GO:0051252	regulation of RNA metabolic process	5.86848e-05	0.000221698	166	37	528	5919	TOR1/CDC28/SET2/POL5/SWC4/SWI6/YBP1/MSB1/FKH2/SPT5/ARP4/ROB1/HDA1/PBP2/HRR25/CCR4/CDC73/TSM1/BMS1/CGT1/NDT80/TOP1/ADA2/CWT1/ASG1/TAF60/RPD3/SWI4/UTP15/TFA1/MED8/LEU3/NUP85/GCR3/SWI1/RRP6/TBP1	37/166	528/5919
Up-regulated	GO:BP	GO:0006351	DNA-templated transcription	0.00157069	0.00342331	166	37	602	5919	TOR1/CDC28/SET2/POL5/SWC4/SUA71/SWI6/YBP1/MSB1/FKH2/SPT5/ARP4/ROB1/HDA1/HRR25/CCR4/CDC73/TSM1/TFC4/CGT1/NDT80/TOP1/RFC1/ADA2/CWT1/ASG1/TAF60/RPD3/SWI4/UTP15/TFA1/MED8/LEU3/NUP85/GCR3/SWI1/TBP1	37/166	602/5919
Up-regulated	GO:BP	GO:0097659	nucleic acid-templated transcription	0.00163455	0.00351738	166	37	603	5919	TOR1/CDC28/SET2/POL5/SWC4/SUA71/SWI6/YBP1/MSB1/FKH2/SPT5/ARP4/ROB1/HDA1/HRR25/CCR4/CDC73/TSM1/TFC4/CGT1/NDT80/TOP1/RFC1/ADA2/CWT1/ASG1/TAF60/RPD3/SWI4/UTP15/TFA1/MED8/LEU3/NUP85/GCR3/SWI1/TBP1	37/166	603/5919
Up-regulated	GO:BP	GO:0032774	RNA biosynthetic process	0.00184089	0.00386359	166	37	606	5919	TOR1/CDC28/SET2/POL5/SWC4/SUA71/SWI6/YBP1/MSB1/FKH2/SPT5/ARP4/ROB1/HDA1/HRR25/CCR4/CDC73/TSM1/TFC4/CGT1/NDT80/TOP1/RFC1/ADA2/CWT1/ASG1/TAF60/RPD3/SWI4/UTP15/TFA1/MED8/LEU3/NUP85/GCR3/SWI1/TBP1	37/166	606/5919
Up-regulated	GO:BP	GO:0048518	positive regulation of biological process	0.00638832	0.0090379	166	37	639	5919	TOR1/CDC28/SET2/POL5/SWC4/MAD2/SWI6/SSK2/YBP1/MSB1/FKH2/SPT5/ROB1/HDA1/HRR25/CCR4/CDC73/TSM1/CGT1/NDT80/TPK2/SDA1/ADA2/CWT1/ASG1/HRT1/TAF60/RPD3/SWI4/UTP15/CDC24/LEU3/NUP85/SWI1/GCN1/OSH3/RRP6	37/166	639/5919
Up-regulated	GO:BP	GO:0030447	filamentous growth	0.00737217	0.0098606	166	37	643	5919	SEC15/STT4/CDC28/GRR1/CDS1/MSB1/FKH2/PTC1/PMR1/SPT5/ROB1/HDA1/CCR4/UBR1/ENP1/NDT80/TPK2/TOP1/ROM2/RCK2/GDA1/ADA2/CWT1/ASG1/VRG4/MNS1/BNI1/NOC2/CDC54/ERG5/CDC24/ECI1/NUP85/PMT1/SWI1/OSH3/LAG1	37/166	643/5919
Up-regulated	GO:BP	GO:0040007	growth	0.00943686	0.0117961	166	37	650	5919	SEC15/STT4/CDC28/GRR1/CDS1/MSB1/FKH2/PTC1/PMR1/SPT5/ROB1/HDA1/CCR4/UBR1/ENP1/NDT80/TPK2/TOP1/ROM2/RCK2/GDA1/ADA2/CWT1/ASG1/VRG4/MNS1/BNI1/NOC2/CDC54/ERG5/CDC24/ECI1/NUP85/PMT1/SWI1/OSH3/LAG1	37/166	650/5919
Up-regulated	GO:BP	GO:1903506	regulation of nucleic acid-templated transcription	0.000107339	0.000325851	166	34	471	5919	TOR1/CDC28/SET2/POL5/SWC4/SWI6/YBP1/MSB1/FKH2/SPT5/ARP4/ROB1/HDA1/HRR25/CCR4/CDC73/TSM1/CGT1/NDT80/TOP1/ADA2/CWT1/ASG1/TAF60/RPD3/SWI4/UTP15/TFA1/MED8/LEU3/NUP85/GCR3/SWI1/TBP1	34/166	471/5919
Up-regulated	GO:BP	GO:2001141	regulation of RNA biosynthetic process	0.000107339	0.000325851	166	34	471	5919	TOR1/CDC28/SET2/POL5/SWC4/SWI6/YBP1/MSB1/FKH2/SPT5/ARP4/ROB1/HDA1/HRR25/CCR4/CDC73/TSM1/CGT1/NDT80/TOP1/ADA2/CWT1/ASG1/TAF60/RPD3/SWI4/UTP15/TFA1/MED8/LEU3/NUP85/GCR3/SWI1/TBP1	34/166	471/5919
Up-regulated	GO:BP	GO:0006355	regulation of DNA-templated transcription	0.000107339	0.000325851	166	34	471	5919	TOR1/CDC28/SET2/POL5/SWC4/SWI6/YBP1/MSB1/FKH2/SPT5/ARP4/ROB1/HDA1/HRR25/CCR4/CDC73/TSM1/CGT1/NDT80/TOP1/ADA2/CWT1/ASG1/TAF60/RPD3/SWI4/UTP15/TFA1/MED8/LEU3/NUP85/GCR3/SWI1/TBP1	34/166	471/5919
Up-regulated	GO:BP	GO:0044182	filamentous growth of a population of unicellular organisms	0.0106814	0.0128783	166	32	526	5919	STT4/GRR1/CDS1/MSB1/FKH2/PTC1/PMR1/SPT5/ROB1/HDA1/CCR4/UBR1/ENP1/NDT80/TPK2/ROM2/RCK2/GDA1/ADA2/CWT1/ASG1/MNS1/BNI1/NOC2/CDC54/ERG5/CDC24/NUP85/PMT1/SWI1/OSH3/LAG1	32/166	526/5919
Up-regulated	GO:BP	GO:0090305	nucleic acid phosphodiester bond hydrolysis	0.0181725	0.0198034	166	32	540	5919	NMD5/PRS5/RSM22/POL5/SUA71/LIG1/ORC4/PWP2/FTR2/IMP4/MET1/SMC2/CCR4/MSS116/DBP3/ENP1/NOP8/BMS1/NDT80/RMS1/TSR1/RIA1/NOC2/HBR3/NRP1/PRP5/LEU3/NUP85/NUP49/GCD2/RRP6/SMC4	32/166	540/5919
Up-regulated	GO:BP	GO:0090501	RNA phosphodiester bond hydrolysis	0.0105844	0.0128525	166	31	501	5919	NMD5/PRS5/RSM22/POL5/SUA71/LIG1/ORC4/PWP2/FTR2/IMP4/MET1/CCR4/MSS116/DBP3/ENP1/NOP8/BMS1/NDT80/RMS1/TSR1/RIA1/NOC2/HBR3/NRP1/PRP5/LEU3/NUP85/NUP49/GCD2/RRP6/SMC4	31/166	501/5919
Up-regulated	GO:BP	GO:0007049	cell cycle	0.000945754	0.0021155	166	30	423	5919	DAD4/SEC15/CDC28/SET2/DDC1/MCM6/GRR1/POL1/MAD2/SWI6/RFC5/AQY1/CHT3/RFC2/SMC2/HRR25/CCR4/NDT80/TOP1/RFC1/SDA1/ADA2/HRT1/BNI1/CDC54/SMC3/SWI4/NAT5/GCN1/SMC4	30/166	423/5919
Up-regulated	GO:BP	GO:0000469	cleavage involved in rRNA processing	0.00309721	0.00570593	166	30	448	5919	NMD5/PRS5/RSM22/POL5/SUA71/LIG1/ORC4/PWP2/FTR2/IMP4/MET1/MSS116/DBP3/ENP1/NOP8/BMS1/NDT80/RMS1/TSR1/RIA1/NOC2/HBR3/NRP1/PRP5/LEU3/NUP85/NUP49/GCD2/RRP6/SMC4	30/166	448/5919
Up-regulated	GO:BP	GO:0006366	transcription by RNA polymerase II	0.0143348	0.0162461	166	30	484	5919	TOR1/CDC28/SWC4/SUA71/SWI6/YBP1/FKH2/SPT5/ARP4/ROB1/HDA1/CCR4/CDC73/TSM1/CGT1/NDT80/TOP1/RFC1/ADA2/CWT1/ASG1/TAF60/RPD3/SWI4/TFA1/MED8/LEU3/GCR3/SWI1/TBP1	30/166	484/5919
Up-regulated	GO:BP	GO:0009893	positive regulation of metabolic process	0.00362652	0.00647644	166	29	428	5919	TOR1/CDC28/SET2/SWC4/MAD2/SWI6/SSK2/YBP1/FKH2/SPT5/HDA1/HRR25/CCR4/CDC73/TSM1/CGT1/NDT80/ADA2/CWT1/ASG1/TAF60/RPD3/SWI4/UTP15/LEU3/NUP85/GCN1/OSH3/RRP6	29/166	428/5919
Up-regulated	GO:BP	GO:0000479	endonucleolytic cleavage of tricistronic rRNA transcript (SSU-rRNA, 5.8S rRNA, LSU-rRNA)	0.00545494	0.00806382	166	29	437	5919	NMD5/PRS5/RSM22/POL5/SUA71/LIG1/ORC4/PWP2/FTR2/IMP4/MET1/MSS116/DBP3/ENP1/NOP8/BMS1/NDT80/RMS1/TSR1/RIA1/NOC2/HBR3/NRP1/PRP5/LEU3/NUP85/NUP49/GCD2/SMC4	29/166	437/5919
Up-regulated	GO:BP	GO:0000478	endonucleolytic cleavage involved in rRNA processing	0.00545494	0.00806382	166	29	437	5919	NMD5/PRS5/RSM22/POL5/SUA71/LIG1/ORC4/PWP2/FTR2/IMP4/MET1/MSS116/DBP3/ENP1/NOP8/BMS1/NDT80/RMS1/TSR1/RIA1/NOC2/HBR3/NRP1/PRP5/LEU3/NUP85/NUP49/GCD2/SMC4	29/166	437/5919
Up-regulated	GO:BP	GO:0048519	negative regulation of biological process	0.00742445	0.0098606	166	29	444	5919	TOR1/CDC28/SET2/GCD1/DDC1/GRR1/SWC4/MAD2/RFC2/FKH2/PMR1/SPT5/SMC2/HDA1/HRR25/CCR4/CDC73/TPK2/TOP1/ADA2/CWT1/HRT1/BNI1/LEU3/SEC7/GCR3/PMT1/GCN1/RRP6	29/166	444/5919
Up-regulated	GO:BP	GO:0090502	RNA phosphodiester bond hydrolysis, endonucleolytic	0.0201608	0.0214208	166	29	468	5919	NMD5/PRS5/RSM22/POL5/SUA71/LIG1/ORC4/PWP2/FTR2/IMP4/MET1/MSS116/DBP3/ENP1/NOP8/BMS1/NDT80/RMS1/TSR1/RIA1/NOC2/HBR3/NRP1/PRP5/LEU3/NUP85/NUP49/GCD2/SMC4	29/166	468/5919
Up-regulated	GO:BP	GO:0022402	cell cycle process	0.000440706	0.00107029	166	28	364	5919	DAD4/SEC15/CDC28/SET2/DDC1/MCM6/GRR1/POL1/MAD2/SWI6/RFC5/AQY1/CHT3/RFC2/SMC2/HRR25/CCR4/TOP1/SDA1/ADA2/HRT1/BNI1/CDC54/SMC3/SWI4/NAT5/GCN1/SMC4	28/166	364/5919
Up-regulated	GO:BP	GO:0051173	positive regulation of nitrogen compound metabolic process	0.00302264	0.00570593	166	28	401	5919	TOR1/CDC28/SET2/SWC4/MAD2/SWI6/SSK2/YBP1/FKH2/SPT5/HDA1/HRR25/CCR4/CDC73/TSM1/CGT1/NDT80/ADA2/CWT1/ASG1/TAF60/RPD3/SWI4/UTP15/LEU3/NUP85/GCN1/RRP6	28/166	401/5919
Up-regulated	GO:BP	GO:0010604	positive regulation of macromolecule metabolic process	0.00349098	0.00631347	166	28	404	5919	TOR1/CDC28/SET2/SWC4/MAD2/SWI6/SSK2/YBP1/FKH2/SPT5/HDA1/HRR25/CCR4/CDC73/TSM1/CGT1/NDT80/ADA2/CWT1/ASG1/TAF60/RPD3/SWI4/UTP15/LEU3/NUP85/GCN1/RRP6	28/166	404/5919
Up-regulated	GO:BP	GO:0031325	positive regulation of cellular metabolic process	0.00894856	0.011438	166	27	401	5919	TOR1/CDC28/SWC4/SWI6/SSK2/YBP1/FKH2/SPT5/HDA1/HRR25/CCR4/CDC73/TSM1/CGT1/NDT80/ADA2/CWT1/ASG1/TAF60/RPD3/SWI4/UTP15/LEU3/NUP85/GCN1/OSH3/RRP6	27/166	401/5919
Up-regulated	GO:BP	GO:0006357	regulation of transcription by RNA polymerase II	0.0143173	0.0162461	166	26	388	5919	TOR1/CDC28/SWC4/SWI6/YBP1/FKH2/SPT5/ARP4/ROB1/HDA1/CCR4/CDC73/TSM1/CGT1/NDT80/TOP1/ADA2/CWT1/ASG1/TAF60/RPD3/SWI4/MED8/LEU3/GCR3/SWI1	26/166	388/5919
Up-regulated	GO:BP	GO:0006259	DNA metabolic process	0.0108933	0.0130413	166	25	359	5919	CDC28/SET2/DDC1/MCM6/POL5/POL1/SWC4/RFC5/ORC4/RFC2/APN1/SPT5/ARP4/HRR25/CCR4/CDC73/TOP1/RFC1/ADA2/CDC54/SIM1/SMC3/SWI4/SWI1/TBP1	25/166	359/5919
Up-regulated	GO:BP	GO:0000278	mitotic cell cycle	2.79995e-05	0.000139998	166	24	242	5919	DAD4/SEC15/CDC28/DDC1/MCM6/GRR1/POL1/MAD2/SWI6/CHT3/RFC2/SMC2/HRR25/CCR4/TOP1/RFC1/SDA1/HRT1/BNI1/CDC54/SMC3/SWI4/GCN1/SMC4	24/166	242/5919
Up-regulated	GO:BP	GO:0045935	positive regulation of nucleobase-containing compound metabolic process	0.00579905	0.00828435	166	24	324	5919	TOR1/CDC28/SWC4/SWI6/YBP1/FKH2/SPT5/HDA1/HRR25/CCR4/CDC73/TSM1/CGT1/NDT80/ADA2/CWT1/ASG1/TAF60/RPD3/SWI4/UTP15/LEU3/NUP85/RRP6	24/166	324/5919
Up-regulated	GO:BP	GO:0010557	positive regulation of macromolecule biosynthetic process	0.00544008	0.00806382	166	23	301	5919	TOR1/CDC28/SWC4/SWI6/YBP1/FKH2/SPT5/HDA1/CCR4/CDC73/TSM1/CGT1/NDT80/ADA2/CWT1/ASG1/TAF60/RPD3/SWI4/UTP15/LEU3/NUP85/GCN1	23/166	301/5919
Up-regulated	GO:BP	GO:0031328	positive regulation of cellular biosynthetic process	0.00676726	0.00935312	166	23	305	5919	TOR1/CDC28/SWC4/SWI6/YBP1/FKH2/SPT5/HDA1/CCR4/CDC73/TSM1/CGT1/NDT80/ADA2/CWT1/ASG1/TAF60/RPD3/SWI4/UTP15/LEU3/NUP85/GCN1	23/166	305/5919
Up-regulated	GO:BP	GO:0009891	positive regulation of biosynthetic process	0.00714202	0.00979148	166	23	306	5919	TOR1/CDC28/SWC4/SWI6/YBP1/FKH2/SPT5/HDA1/CCR4/CDC73/TSM1/CGT1/NDT80/ADA2/CWT1/ASG1/TAF60/RPD3/SWI4/UTP15/LEU3/NUP85/GCN1	23/166	306/5919
Up-regulated	GO:BP	GO:0051254	positive regulation of RNA metabolic process	0.0093141	0.0117289	166	23	311	5919	TOR1/CDC28/SWC4/SWI6/YBP1/FKH2/SPT5/HDA1/CCR4/CDC73/TSM1/CGT1/NDT80/ADA2/CWT1/ASG1/TAF60/RPD3/SWI4/UTP15/LEU3/NUP85/RRP6	23/166	311/5919
Up-regulated	GO:BP	GO:0048523	negative regulation of cellular process	0.0241305	0.0253222	166	23	330	5919	TOR1/CDC28/SET2/GCD1/DDC1/GRR1/SWC4/MAD2/RFC2/FKH2/PMR1/SPT5/SMC2/HDA1/HRR25/CCR4/CDC73/TPK2/CWT1/BNI1/LEU3/GCN1/RRP6	23/166	330/5919
Up-regulated	GO:BP	GO:1903047	mitotic cell cycle process	0.00020389	0.000540996	166	22	230	5919	DAD4/SEC15/CDC28/DDC1/MCM6/GRR1/POL1/MAD2/SWI6/CHT3/RFC2/SMC2/HRR25/CCR4/TOP1/SDA1/HRT1/BNI1/CDC54/SWI4/GCN1/SMC4	22/166	230/5919
Up-regulated	GO:BP	GO:1903508	positive regulation of nucleic acid-templated transcription	0.00290494	0.00554877	166	22	269	5919	TOR1/CDC28/SWC4/SWI6/YBP1/FKH2/SPT5/HDA1/CCR4/CDC73/TSM1/CGT1/NDT80/ADA2/CWT1/ASG1/TAF60/RPD3/SWI4/UTP15/LEU3/NUP85	22/166	269/5919
Up-regulated	GO:BP	GO:0045893	positive regulation of DNA-templated transcription	0.00290494	0.00554877	166	22	269	5919	TOR1/CDC28/SWC4/SWI6/YBP1/FKH2/SPT5/HDA1/CCR4/CDC73/TSM1/CGT1/NDT80/ADA2/CWT1/ASG1/TAF60/RPD3/SWI4/UTP15/LEU3/NUP85	22/166	269/5919
Up-regulated	GO:BP	GO:1902680	positive regulation of RNA biosynthetic process	0.00290494	0.00554877	166	22	269	5919	TOR1/CDC28/SWC4/SWI6/YBP1/FKH2/SPT5/HDA1/CCR4/CDC73/TSM1/CGT1/NDT80/ADA2/CWT1/ASG1/TAF60/RPD3/SWI4/UTP15/LEU3/NUP85	22/166	269/5919
Up-regulated	GO:BP	GO:0009892	negative regulation of metabolic process	0.00739081	0.0098606	166	22	285	5919	TOR1/CDC28/SET2/SWC4/FKH2/SPT5/SMC2/HDA1/HRR25/CCR4/CDC73/TPK2/TOP1/ADA2/CWT1/HRT1/LEU3/SEC7/GCR3/PMT1/GCN1/RRP6	22/166	285/5919
Up-regulated	GO:BP	GO:0010605	negative regulation of macromolecule metabolic process	0.01119	0.0132104	166	21	271	5919	CDC28/SET2/SWC4/FKH2/SPT5/SMC2/HDA1/HRR25/CCR4/CDC73/TPK2/TOP1/ADA2/CWT1/HRT1/LEU3/SEC7/GCR3/PMT1/GCN1/RRP6	21/166	271/5919
Up-regulated	GO:BP	GO:0009628	response to abiotic stimulus	0.0091874	0.0116557	166	19	226	5919	DDC1/RFC5/AQY1/SSK2/RFC2/PMR1/HDA1/UBR1/NDT80/RFC1/RCK2/GDA1/ADA2/CWT1/MNS1/NUP85/GCR3/SWI1/GCN1	19/166	226/5919
Up-regulated	GO:BP	GO:0045944	positive regulation of transcription by RNA polymerase II	0.0117945	0.0137333	166	19	230	5919	TOR1/CDC28/SWC4/SWI6/YBP1/FKH2/SPT5/HDA1/CCR4/CDC73/TSM1/CGT1/NDT80/CWT1/ASG1/TAF60/RPD3/SWI4/LEU3	19/166	230/5919
Up-regulated	GO:BP	GO:0070925	organelle assembly	0.00986113	0.0120604	166	18	207	5919	ENP2/CDC28/POL5/SGD1/PWP2/ARP4/HRR25/BMS1/RMT2/TPK2/TSR1/SDA1/FLU1/RIA1/NOC2/SMC3/SPB1/RRP6	18/166	207/5919
Up-regulated	GO:BP	GO:0140694	non-membrane-bounded organelle assembly	0.00312148	0.00570593	166	17	172	5919	ENP2/CDC28/POL5/SGD1/PWP2/ARP4/BMS1/RMT2/TPK2/TSR1/SDA1/FLU1/RIA1/NOC2/SMC3/SPB1/RRP6	17/166	172/5919
Up-regulated	GO:BP	GO:0104004	cellular response to environmental stimulus	0.00469581	0.00739155	166	15	141	5919	DDC1/RFC5/AQY1/SSK2/RFC2/PMR1/HDA1/RFC1/RCK2/GDA1/ADA2/MNS1/NUP85/SWI1/GCN1	15/166	141/5919
Up-regulated	GO:BP	GO:0071214	cellular response to abiotic stimulus	0.00469581	0.00739155	166	15	141	5919	DDC1/RFC5/AQY1/SSK2/RFC2/PMR1/HDA1/RFC1/RCK2/GDA1/ADA2/MNS1/NUP85/SWI1/GCN1	15/166	141/5919
Up-regulated	GO:BP	GO:0042255	ribosome assembly	0.00525037	0.00806382	166	14	125	5919	ENP2/POL5/SGD1/PWP2/BMS1/RMT2/TSR1/SDA1/FLU1/RIA1/NOC2/SMC3/SPB1/RRP6	14/166	125/5919
Up-regulated	GO:BP	GO:0000027	ribosomal large subunit assembly	0.00211043	0.00437528	166	13	100	5919	ENP2/POL5/SGD1/PWP2/BMS1/RMT2/TSR1/SDA1/FLU1/NOC2/SMC3/SPB1/RRP6	13/166	100/5919
Up-regulated	GO:BP	GO:0006260	DNA replication	0.0174595	0.0192735	166	13	121	5919	CDC28/SET2/MCM6/POL1/RFC5/ORC4/RFC2/CCR4/TOP1/RFC1/CDC54/SIM1/SWI1	13/166	121/5919
Up-regulated	GO:BP	GO:0051052	regulation of DNA metabolic process	0.00223048	0.00451406	166	10	58	5919	CDC28/SET2/MCM6/SPT5/HRR25/CDC73/TOP1/ADA2/CDC54/SIM1	10/166	58/5919
Up-regulated	GO:BP	GO:0000082	G1/S transition of mitotic cell cycle	0.00371339	0.00647644	166	8	37	5919	CDC28/GRR1/SWI6/CCR4/SDA1/HRT1/SWI4/GCN1	8/166	37/5919
Up-regulated	GO:BP	GO:0044843	cell cycle G1/S phase transition	0.00371339	0.00647644	166	8	37	5919	CDC28/GRR1/SWI6/CCR4/SDA1/HRT1/SWI4/GCN1	8/166	37/5919
Up-regulated	GO:BP	GO:0006271	DNA strand elongation involved in DNA replication	0.00120185	0.00265343	166	7	23	5919	MCM6/POL1/RFC5/RFC2/TOP1/RFC1/CDC54	7/166	23/5919
Up-regulated	GO:BP	GO:0022616	DNA strand elongation	0.00165695	0.00352103	166	7	24	5919	MCM6/POL1/RFC5/RFC2/TOP1/RFC1/CDC54	7/166	24/5919
Up-regulated	GO:BP	GO:0000018	regulation of DNA recombination	0.0053033	0.00806382	166	6	19	5919	CDC28/SET2/HRR25/CDC73/TOP1/ADA2	6/166	19/5919
Up-regulated	GO:BP	GO:0006272	leading strand elongation	0.0400961	0.0408164	166	4	9	5919	POL1/RFC5/RFC2/RFC1	4/166	9/5919
Up-regulated	GO:BP	GO:0098704	carbohydrate import across plasma membrane	0.0129004	0.0149188	166	3	3	5919	HGT8/HGT7/HGT6	3/166	3/5919
Up-regulated	GO:CC	GO:0110165	cellular anatomical entity	9.0026e-06	5.27739e-05	161	152	4584	5769	NMD5/BRO1/SLD1/DAD4/TOR1/SEC15/STT4/PRS5/ENP2/YCF1/CDC28/RSM22/ERO1/NEP1/SET2/MDL2/ANP1/GCD1/UTP5/DDC1/MCM6/ERV46/POL5/GRR1/MTG2/BET4/POL1/SEC12/SWC4/MAD2/SUA71/SWI6/HGT8/RFC5/GCA2/HGT17/FMP45/SGD1/GCA1/AQY1/LIG1/CDS1/CHT3/ORC4/ALP1/PPT1/PWP2/SSK2/YBP1/HOC1/PRP13/SEC22/SCT1/RFC2/FTR2/SSR1/APN1/IMP4/FKH2/PMR1/SPT5/ALG2/ARP4/SMC2/ROB1/HDA1/SUR2/HGT7/PBP2/HRR25/CCR4/MSS116/HGT19/DBP3/CDC73/TSM1/UBR1…	152/161	4584/5769
Up-regulated	GO:CC	GO:0005622	intracellular anatomical structure	3.28543e-06	2.79262e-05	161	135	3713	5769	NMD5/BRO1/DAD4/TOR1/SEC15/STT4/PRS5/ENP2/YCF1/CDC28/RSM22/ERO1/NEP1/SET2/MDL2/ANP1/GCD1/UTP5/DDC1/MCM6/ERV46/POL5/GRR1/MTG2/BET4/POL1/SEC12/SWC4/MAD2/SUA71/SWI6/RFC5/FMP45/SGD1/AQY1/LIG1/CDS1/ORC4/PPT1/PWP2/SSK2/YBP1/HOC1/PRP13/SEC22/RFC2/APN1/IMP4/FKH2/PMR1/SPT5/ALG2/ARP4/SMC2/ROB1/HDA1/SUR2/PBP2/HRR25/CCR4/MSS116/DBP3/CDC73/TSM1/UBR1/ENP1/ATC1/BMS1/CGT1/RMT2/NDT80/TPK2/GYP7/RMS1/SEC62/TOP1/TSR1…	135/161	3713/5769
Up-regulated	GO:CC	GO:0043226	organelle	2.24068e-06	2.26802e-05	161	123	3194	5769	NMD5/BRO1/DAD4/TOR1/ENP2/YCF1/CDC28/RSM22/ERO1/NEP1/SET2/MDL2/ANP1/UTP5/DDC1/MCM6/ERV46/POL5/MTG2/POL1/SEC12/SWC4/MAD2/SUA71/SWI6/RFC5/SGD1/AQY1/LIG1/CDS1/ORC4/PPT1/PWP2/HOC1/PRP13/SEC22/RFC2/APN1/IMP4/FKH2/PMR1/SPT5/ALG2/ARP4/SMC2/ROB1/HDA1/SUR2/HGT7/PBP2/HRR25/CCR4/MSS116/DBP3/CDC73/TSM1/ENP1/ATC1/BMS1/CGT1/RMT2/NDT80/TPK2/RMS1/SEC62/TOP1/TSR1/RFC1/SRP101/DNM1/SDA1/MSN5/RCK2/FLU1/GDA1/MRS4/MEX6…	123/161	3194/5769
Up-regulated	GO:CC	GO:0043229	intracellular organelle	4.42172e-06	3.26573e-05	161	121	3142	5769	NMD5/BRO1/DAD4/TOR1/ENP2/YCF1/CDC28/RSM22/ERO1/NEP1/SET2/MDL2/ANP1/UTP5/DDC1/MCM6/ERV46/POL5/MTG2/POL1/SEC12/SWC4/MAD2/SUA71/SWI6/RFC5/SGD1/AQY1/LIG1/CDS1/ORC4/PPT1/PWP2/HOC1/PRP13/SEC22/RFC2/APN1/IMP4/FKH2/PMR1/SPT5/ALG2/ARP4/SMC2/ROB1/HDA1/SUR2/PBP2/HRR25/CCR4/MSS116/DBP3/CDC73/TSM1/ENP1/ATC1/BMS1/CGT1/RMT2/NDT80/TPK2/RMS1/SEC62/TOP1/TSR1/RFC1/SRP101/DNM1/SDA1/MSN5/RCK2/FLU1/GDA1/MRS4/MEX67/ADA…	121/161	3142/5769
Up-regulated	GO:CC	GO:0043227	membrane-bounded organelle	8.41954e-08	2.6568e-06	161	120	2949	5769	NMD5/BRO1/DAD4/TOR1/ENP2/YCF1/CDC28/RSM22/ERO1/NEP1/SET2/MDL2/ANP1/UTP5/DDC1/MCM6/ERV46/POL5/MTG2/POL1/SEC12/SWC4/MAD2/SUA71/SWI6/RFC5/SGD1/AQY1/LIG1/CDS1/ORC4/PPT1/PWP2/HOC1/PRP13/SEC22/RFC2/APN1/IMP4/FKH2/PMR1/SPT5/ALG2/ARP4/SMC2/HDA1/SUR2/HGT7/PBP2/HRR25/CCR4/MSS116/DBP3/CDC73/TSM1/ENP1/ATC1/BMS1/CGT1/RMT2/NDT80/TPK2/RMS1/SEC62/TOP1/TSR1/RFC1/SRP101/DNM1/SDA1/MSN5/RCK2/FLU1/GDA1/MRS4/MEX67/ADA…	120/161	2949/5769
Up-regulated	GO:CC	GO:0043231	intracellular membrane-bounded organelle	1.59818e-07	3.8813e-06	161	118	2895	5769	NMD5/BRO1/DAD4/TOR1/ENP2/YCF1/CDC28/RSM22/ERO1/NEP1/SET2/MDL2/ANP1/UTP5/DDC1/MCM6/ERV46/POL5/MTG2/POL1/SEC12/SWC4/MAD2/SUA71/SWI6/RFC5/SGD1/AQY1/LIG1/CDS1/ORC4/PPT1/PWP2/HOC1/PRP13/SEC22/RFC2/APN1/IMP4/FKH2/PMR1/SPT5/ALG2/ARP4/SMC2/HDA1/SUR2/PBP2/HRR25/CCR4/MSS116/DBP3/CDC73/TSM1/ENP1/ATC1/BMS1/CGT1/RMT2/NDT80/TPK2/RMS1/SEC62/TOP1/TSR1/RFC1/SRP101/DNM1/SDA1/MSN5/RCK2/FLU1/GDA1/MRS4/MEX67/ADA2/ASG…	118/161	2895/5769
Up-regulated	GO:CC	GO:0032991	protein-containing complex	5.30014e-05	0.000219744	161	80	1786	5769	BRO1/DAD4/TOR1/SEC15/PRS5/ENP2/CDC28/RSM22/NEP1/ANP1/GCD1/UTP5/DDC1/MCM6/POL5/BET4/POL1/SWC4/MAD2/SUA71/SWI6/RFC5/ORC4/PWP2/HOC1/SEC22/RFC2/FTR2/IMP4/SPT5/ARP4/SMC2/HDA1/HRR25/CCR4/DBP3/CDC73/TSM1/UBR1/ENP1/TFC4/BMS1/CGT1/TPK2/SEC62/TOP1/TSR1/RFC1/SRP101/MSN5/MEX67/ADA2/RIA1/HRT1/BNI1/NOC2/TAF60/RPD3/CDC54/HBR3/SMC3/LCB2/SWI4/UTP15/TFA1/MED8/MET10/SRP54/NAT5/NUP85/GCR3/NUP49/SPB1/PMT1/SWI1/GCN1/G…	80/161	1786/5769
Up-regulated	GO:CC	GO:0005634	nucleus	9.37694e-08	2.6568e-06	161	78	1510	5769	NMD5/DAD4/TOR1/ENP2/CDC28/NEP1/SET2/UTP5/DDC1/MCM6/POL5/POL1/SWC4/MAD2/SUA71/SWI6/RFC5/SGD1/LIG1/ORC4/PPT1/PWP2/RFC2/APN1/IMP4/FKH2/PMR1/SPT5/ARP4/SMC2/HDA1/PBP2/HRR25/CCR4/MSS116/DBP3/CDC73/TSM1/ENP1/BMS1/CGT1/RMT2/NDT80/TPK2/RMS1/TOP1/TSR1/RFC1/SDA1/MSN5/RCK2/MEX67/ADA2/ASG1/HRT1/NOC2/TAF60/RPD3/CDC54/HBR3/NRP1/SMC3/PRP5/SWI4/UTP15/CDC24/TFA1/MED8/LEU3/NUP85/GCR3/NUP49/SPB1/SWI1/RRP6/TBP1/NMD3/…	78/161	1510/5769
Up-regulated	GO:CC	GO:0043232	intracellular non-membrane-bounded organelle	7.52651e-05	0.000255901	161	52	959	5769	DAD4/ENP2/RSM22/NEP1/SET2/UTP5/DDC1/MCM6/POL5/POL1/SWC4/MAD2/RFC5/SGD1/ORC4/PWP2/RFC2/IMP4/SPT5/ARP4/SMC2/ROB1/HDA1/HRR25/CCR4/DBP3/CDC73/ENP1/BMS1/NDT80/TPK2/TOP1/TSR1/RFC1/DNM1/SDA1/ADA2/BNI1/SLC1/NOC2/TAF60/CDC54/HBR3/SMC3/ERG27/UTP15/SPB1/SWI1/GCN1/RRP6/TBP1/SMC4	52/161	959/5769
Up-regulated	GO:CC	GO:0043228	non-membrane-bounded organelle	7.52651e-05	0.000255901	161	52	959	5769	DAD4/ENP2/RSM22/NEP1/SET2/UTP5/DDC1/MCM6/POL5/POL1/SWC4/MAD2/RFC5/SGD1/ORC4/PWP2/RFC2/IMP4/SPT5/ARP4/SMC2/ROB1/HDA1/HRR25/CCR4/DBP3/CDC73/ENP1/BMS1/NDT80/TPK2/TOP1/TSR1/RFC1/DNM1/SDA1/ADA2/BNI1/SLC1/NOC2/TAF60/CDC54/HBR3/SMC3/ERG27/UTP15/SPB1/SWI1/GCN1/RRP6/TBP1/SMC4	52/161	959/5769
Up-regulated	GO:CC	GO:0070013	intracellular organelle lumen	5.6875e-05	0.000219744	161	42	686	5769	ENP2/RSM22/NEP1/UTP5/DDC1/MCM6/POL5/POL1/SWC4/MAD2/SGD1/ORC4/PWP2/IMP4/SPT5/ARP4/SMC2/HDA1/HRR25/CCR4/MSS116/DBP3/CDC73/TSM1/ENP1/ATC1/BMS1/NDT80/TOP1/TSR1/SDA1/NOC2/TAF60/RPD3/CDC54/HBR3/UTP15/TFA1/ECI1/SPB1/RRP6/TBP1	42/161	686/5769
Up-regulated	GO:CC	GO:0043233	organelle lumen	5.6875e-05	0.000219744	161	42	686	5769	ENP2/RSM22/NEP1/UTP5/DDC1/MCM6/POL5/POL1/SWC4/MAD2/SGD1/ORC4/PWP2/IMP4/SPT5/ARP4/SMC2/HDA1/HRR25/CCR4/MSS116/DBP3/CDC73/TSM1/ENP1/ATC1/BMS1/NDT80/TOP1/TSR1/SDA1/NOC2/TAF60/RPD3/CDC54/HBR3/UTP15/TFA1/ECI1/SPB1/RRP6/TBP1	42/161	686/5769
Up-regulated	GO:CC	GO:0031974	membrane-enclosed lumen	5.6875e-05	0.000219744	161	42	686	5769	ENP2/RSM22/NEP1/UTP5/DDC1/MCM6/POL5/POL1/SWC4/MAD2/SGD1/ORC4/PWP2/IMP4/SPT5/ARP4/SMC2/HDA1/HRR25/CCR4/MSS116/DBP3/CDC73/TSM1/ENP1/ATC1/BMS1/NDT80/TOP1/TSR1/SDA1/NOC2/TAF60/RPD3/CDC54/HBR3/UTP15/TFA1/ECI1/SPB1/RRP6/TBP1	42/161	686/5769
Up-regulated	GO:CC	GO:0031981	nuclear lumen	5.15467e-08	2.19073e-06	161	38	455	5769	ENP2/NEP1/UTP5/DDC1/MCM6/POL5/POL1/SWC4/MAD2/SGD1/ORC4/PWP2/IMP4/SPT5/ARP4/SMC2/HDA1/HRR25/CCR4/DBP3/CDC73/TSM1/ENP1/BMS1/NDT80/TOP1/TSR1/SDA1/NOC2/TAF60/RPD3/CDC54/HBR3/UTP15/TFA1/SPB1/RRP6/TBP1	38/161	455/5769
Up-regulated	GO:CC	GO:0140513	nuclear protein-containing complex	0.000127751	0.000381012	161	36	556	5769	DAD4/DDC1/MCM6/POL5/POL1/SWC4/MAD2/SWI6/RFC5/ORC4/PWP2/RFC2/IMP4/SPT5/ARP4/HDA1/CCR4/CDC73/TSM1/CGT1/TOP1/MEX67/NOC2/TAF60/RPD3/CDC54/SWI4/UTP15/TFA1/MED8/NUP85/GCR3/NUP49/SWI1/RRP6/TBP1	36/161	556/5769
Up-regulated	GO:CC	GO:0012505	endomembrane system	0.00550831	0.00807252	161	36	655	5769	NMD5/BRO1/CDC28/ERO1/ANP1/ERV46/SEC12/AQY1/LIG1/CDS1/HOC1/SEC22/PMR1/ALG2/SUR2/HRR25/SEC62/SRP101/GDA1/MEX67/VRG4/MNS1/BNI1/SLC1/GEA2/LCB2/MNN26/ERG5/ERG27/SEC7/NUP85/NUP49/PMT1/ERV29/OSH3/LAG1	36/161	655/5769
Up-regulated	GO:CC	GO:0005694	chromosome	6.80394e-05	0.00025145	161	28	359	5769	DAD4/SET2/DDC1/MCM6/POL1/SWC4/MAD2/RFC5/ORC4/RFC2/SPT5/ARP4/SMC2/ROB1/HDA1/HRR25/CDC73/NDT80/TPK2/TOP1/RFC1/ADA2/TAF60/CDC54/SMC3/UTP15/SWI1/SMC4	28/161	359/5769
Up-regulated	GO:CC	GO:0005730	nucleolus	3.14878e-05	0.000148692	161	22	226	5769	ENP2/NEP1/UTP5/POL5/SGD1/PWP2/IMP4/SMC2/HDA1/DBP3/ENP1/BMS1/TOP1/TSR1/SDA1/NOC2/CDC54/HBR3/UTP15/SPB1/RRP6/TBP1	22/161	226/5769
Up-regulated	GO:CC	GO:0005783	endoplasmic reticulum	0.0187207	0.0202708	161	22	335	5769	CDC28/ERO1/ERV46/SEC12/AQY1/CDS1/SEC22/PMR1/ALG2/SUR2/SEC62/SRP101/VRG4/MNS1/SLC1/LCB2/ERG5/ERG27/PMT1/ERV29/OSH3/LAG1	22/161	335/5769
Up-regulated	GO:CC	GO:0031984	organelle subcompartment	0.0439615	0.0444848	161	18	261	5769	ERO1/ANP1/ERV46/SEC12/AQY1/CDS1/HOC1/SEC22/PMR1/ALG2/SUR2/SEC62/SRP101/VRG4/ERG5/ERG27/PMT1/OSH3	18/161	261/5769
Up-regulated	GO:CC	GO:0000785	chromatin	0.0157875	0.017774	161	16	198	5769	SET2/MCM6/SWC4/SPT5/ARP4/SMC2/ROB1/HDA1/CDC73/NDT80/TPK2/ADA2/TAF60/CDC54/UTP15/SWI1	16/161	198/5769
Up-regulated	GO:CC	GO:0030684	preribosome	0.000494456	0.00116747	161	15	133	5769	ENP2/NEP1/UTP5/POL5/PWP2/IMP4/HRR25/DBP3/ENP1/BMS1/TSR1/NOC2/HBR3/UTP15/SPB1	15/161	133/5769
Up-regulated	GO:CC	GO:0005654	nucleoplasm	0.0117768	0.0137333	161	15	173	5769	MCM6/SWC4/MAD2/SPT5/ARP4/HDA1/CCR4/CDC73/TSM1/NOC2/TAF60/RPD3/CDC54/TFA1/TBP1	15/161	173/5769
Up-regulated	GO:CC	GO:0032040	small-subunit processome	0.019385	0.0207262	161	9	71	5769	ENP2/NEP1/UTP5/POL5/PWP2/IMP4/ENP1/BMS1/UTP15	9/161	71/5769
Up-regulated	GO:CC	GO:0005667	transcription regulator complex	0.0487087	0.048997	161	9	80	5769	SWI6/HDA1/TSM1/TFC4/TAF60/SWI4/TFA1/MED8/TBP1	9/161	80/5769
Up-regulated	GO:CC	GO:0005657	replication fork	0.01915	0.0206044	161	7	42	5769	MCM6/POL1/RFC5/RFC2/TOP1/RFC1/CDC54	7/161	42/5769
Up-regulated	GO:CC	GO:0005663	DNA replication factor C complex	0.0285976	0.0298257	161	3	5	5769	RFC5/RFC2/RFC1	3/161	5/5769
Up-regulated	GO:MF	GO:0005488	binding	2.26802e-06	2.26802e-05	164	112	2688	5775	NMD5/BRO1/SLD1/DAD4/TOR1/SEC15/PRS5/ENP2/YCF1/CDC28/ERO1/NEP1/SET2/MDL2/GCD1/UTP5/MCM6/POL5/GRR1/MTG2/BET4/POL1/SEC12/MAD2/SUA71/SWI6/RFC5/GCA2/SGD1/GCA1/LIG1/CHT3/ORC4/PPT1/PWP2/CMK1/SSK2/AFP99/PRP13/RFC2/APN1/IMP4/FKH2/PTC1/PMR1/SPT5/ARP4/SMC2/ROB1/HDA1/SUR2/PBP2/HRR25/CCR4/MSS116/DBP3/CDC73/TSM1/UBR1/ENP1/TFC4/ATC1/NOP8/BMS1/CGT1/NDT80/TPK2/HGH1/RMS1/TOP1/TSR1/RFC1/SRP101/DNM1/MSN5/RCK2/MEX67/…	112/164	2688/5775
Up-regulated	GO:MF	GO:0097159	organic cyclic compound binding	0.000385774	0.000974313	164	74	1620	5775	TOR1/PRS5/YCF1/CDC28/ERO1/NEP1/MDL2/GCD1/MCM6/POL5/MTG2/POL1/SUA71/SWI6/RFC5/SGD1/LIG1/ORC4/CMK1/SSK2/PRP13/RFC2/APN1/IMP4/FKH2/PMR1/SPT5/SMC2/ROB1/PBP2/HRR25/CCR4/MSS116/DBP3/TSM1/ENP1/NOP8/BMS1/CGT1/NDT80/TPK2/TOP1/TSR1/RFC1/SRP101/DNM1/MSN5/RCK2/MEX67/ADA2/CWT1/ASG1/RIA1/CDC54/NRP1/SMC3/PRP5/LCB2/ERG5/SWI4/UTP15/TFA1/MED8/MET10/SRP54/LEU3/GCR3/SWI1/OSH3/GCD2/RRP6/TBP1/NMD3/SMC4	74/164	1620/5775
Up-regulated	GO:MF	GO:1901363	heterocyclic compound binding	0.000639883	0.0014504	164	73	1609	5775	TOR1/PRS5/YCF1/CDC28/ERO1/NEP1/MDL2/GCD1/MCM6/POL5/MTG2/POL1/SUA71/SWI6/RFC5/SGD1/LIG1/ORC4/CMK1/SSK2/PRP13/RFC2/APN1/IMP4/FKH2/PMR1/SPT5/SMC2/ROB1/PBP2/HRR25/CCR4/MSS116/DBP3/TSM1/ENP1/NOP8/BMS1/CGT1/NDT80/TPK2/TOP1/TSR1/RFC1/SRP101/DNM1/MSN5/RCK2/MEX67/ADA2/CWT1/ASG1/RIA1/CDC54/NRP1/SMC3/PRP5/LCB2/ERG5/SWI4/UTP15/TFA1/MED8/MET10/SRP54/LEU3/GCR3/SWI1/GCD2/RRP6/TBP1/NMD3/SMC4	73/164	1609/5775
Up-regulated	GO:MF	GO:0003676	nucleic acid binding	6.95397e-05	0.000251526	164	53	951	5775	NEP1/GCD1/MCM6/POL5/POL1/SUA71/SWI6/RFC5/SGD1/ORC4/PRP13/RFC2/APN1/IMP4/FKH2/SPT5/SMC2/ROB1/PBP2/CCR4/MSS116/DBP3/TSM1/ENP1/NOP8/BMS1/NDT80/TOP1/TSR1/RFC1/MSN5/MEX67/ADA2/CWT1/ASG1/RIA1/CDC54/NRP1/SMC3/PRP5/SWI4/UTP15/TFA1/MED8/SRP54/LEU3/GCR3/SWI1/GCD2/RRP6/TBP1/NMD3/SMC4	53/164	951/5775
Up-regulated	GO:MF	GO:0005515	protein binding	0.00451247	0.00731457	164	47	917	5775	NMD5/BRO1/DAD4/TOR1/SEC15/ENP2/CDC28/SET2/UTP5/POL5/GRR1/BET4/SEC12/SUA71/SWI6/SGD1/PPT1/PWP2/CMK1/FKH2/SPT5/ARP4/SMC2/HDA1/HRR25/CCR4/CDC73/TFC4/CGT1/TPK2/HGH1/RMS1/DNM1/MEX67/ADA2/HRT1/BNI1/TAF60/SMC3/SWI4/UTP15/CDC24/TFA1/GCR3/NUP49/GCN1/SMC4	47/164	917/5775
Up-regulated	GO:MF	GO:0003677	DNA binding	0.00217236	0.0044494	164	30	456	5775	MCM6/POL5/POL1/SUA71/SWI6/RFC5/ORC4/RFC2/APN1/IMP4/FKH2/SPT5/SMC2/ROB1/TSM1/NDT80/TOP1/RFC1/ADA2/CWT1/ASG1/CDC54/SMC3/SWI4/TFA1/MED8/LEU3/SWI1/TBP1/SMC4	30/164	456/5775
Up-regulated	GO:MF	GO:0016462	pyrophosphatase activity	0.00648602	0.0090379	164	21	275	5775	YCF1/MDL2/MCM6/MTG2/RFC2/PMR1/SMC2/MSS116/DBP3/BMS1/TSR1/RFC1/SRP101/DNM1/GDA1/RIA1/CDC54/SMC3/PRP5/SRP54/SMC4	21/164	275/5775
Up-regulated	GO:MF	GO:0016818	hydrolase activity, acting on acid anhydrides, in phosphorus-containing anhydrides	0.00723116	0.00983438	164	21	277	5775	YCF1/MDL2/MCM6/MTG2/RFC2/PMR1/SMC2/MSS116/DBP3/BMS1/TSR1/RFC1/SRP101/DNM1/GDA1/RIA1/CDC54/SMC3/PRP5/SRP54/SMC4	21/164	277/5775
Up-regulated	GO:MF	GO:0016817	hydrolase activity, acting on acid anhydrides	0.00763183	0.0100575	164	21	278	5775	YCF1/MDL2/MCM6/MTG2/RFC2/PMR1/SMC2/MSS116/DBP3/BMS1/TSR1/RFC1/SRP101/DNM1/GDA1/RIA1/CDC54/SMC3/PRP5/SRP54/SMC4	21/164	278/5775
Up-regulated	GO:MF	GO:0017111	ribonucleoside triphosphate phosphatase activity	0.00387305	0.00665069	164	20	245	5775	YCF1/MDL2/MCM6/MTG2/RFC2/PMR1/SMC2/MSS116/DBP3/BMS1/TSR1/RFC1/SRP101/DNM1/RIA1/CDC54/SMC3/PRP5/SRP54/SMC4	20/164	245/5775
Up-regulated	GO:MF	GO:0043565	sequence-specific DNA binding	0.0111003	0.0131962	164	17	201	5775	MCM6/POL5/POL1/SUA71/ORC4/IMP4/FKH2/ROB1/TSM1/NDT80/ADA2/CWT1/CDC54/MED8/LEU3/SWI1/TBP1	17/164	201/5775
Up-regulated	GO:MF	GO:0003690	double-stranded DNA binding	0.0341466	0.0349694	164	16	199	5775	MCM6/POL5/POL1/SUA71/ORC4/FKH2/SMC2/TSM1/CWT1/CDC54/SMC3/MED8/LEU3/SWI1/TBP1/SMC4	16/164	199/5775
Up-regulated	GO:MF	GO:0019899	enzyme binding	0.0225183	0.0237771	164	13	134	5775	NMD5/SEC15/CDC28/BET4/SEC12/SUA71/SPT5/CDC73/CGT1/BNI1/SMC3/TFA1/GCN1	13/164	134/5775
Up-regulated	GO:MF	GO:0003682	chromatin binding	0.000550762	0.00127684	164	12	81	5775	POL1/RFC2/ARP4/SMC2/HDA1/CDC73/TSM1/RFC1/ADA2/TAF60/CDC54/SMC4	12/164	81/5775
Up-regulated	GO:MF	GO:0005085	guanyl-nucleotide exchange factor activity	0.00854685	0.0110073	164	7	34	5775	GCD1/SEC12/ROM2/GEA2/CDC24/SEC7/GCD2	7/164	34/5775
Up-regulated	GO:MF	GO:0000993	RNA polymerase II complex binding	0.00308684	0.00570593	164	6	20	5775	CDC28/SUA71/SPT5/CDC73/CGT1/TFA1	6/164	20/5775
Up-regulated	GO:MF	GO:0001098	basal transcription machinery binding	0.0056679	0.00816562	164	6	22	5775	CDC28/SUA71/SPT5/CDC73/CGT1/TFA1	6/164	22/5775
Up-regulated	GO:MF	GO:0001099	basal RNA polymerase II transcription machinery binding	0.0056679	0.00816562	164	6	22	5775	CDC28/SUA71/SPT5/CDC73/CGT1/TFA1	6/164	22/5775
Up-regulated	GO:MF	GO:0070063	RNA polymerase binding	0.00975291	0.0120145	164	6	24	5775	CDC28/SUA71/SPT5/CDC73/CGT1/TFA1	6/164	24/5775
Up-regulated	GO:MF	GO:0043175	RNA polymerase core enzyme binding	0.00975291	0.0120145	164	6	24	5775	CDC28/SUA71/SPT5/CDC73/CGT1/TFA1	6/164	24/5775
Up-regulated	GO:MF	GO:0003689	DNA clamp loader activity	0.0499207	0.0499207	164	3	5	5775	RFC5/RFC2/RFC1	3/164	5/5775

## Sheet: Table S11 Ca256 (R-1-R) Down
Cluster	Category	ID	Description	p.value	adj.P.Val	query_size	Count	term_size	effective_domain_size	geneID	GeneRatio	BgRatio
Down-regulated	GO:BP	GO:0090609	single-species submerged biofilm formation	0.00227623	0.00455246	51	9	146	5919	PDE2/MSB2/IFD6/XOG1/BRG1/BCR1/ALS5/GLN3/MED20	9/51	146/5919
Down-regulated	GO:BP	GO:0090605	submerged biofilm formation	0.00269466	0.00532664	51	9	149	5919	PDE2/MSB2/IFD6/XOG1/BRG1/BCR1/ALS5/GLN3/MED20	9/51	149/5919
Down-regulated	GO:BP	GO:0044010	single-species biofilm formation	0.00373348	0.00647644	51	9	155	5919	PDE2/MSB2/IFD6/XOG1/BRG1/BCR1/ALS5/GLN3/MED20	9/51	155/5919
Down-regulated	GO:BP	GO:0098630	aggregation of unicellular organisms	0.00437086	0.00721405	51	9	158	5919	PDE2/MSB2/IFD6/XOG1/BRG1/BCR1/ALS5/GLN3/MED20	9/51	158/5919
Down-regulated	GO:BP	GO:0042710	biofilm formation	0.00437086	0.00721405	51	9	158	5919	PDE2/MSB2/IFD6/XOG1/BRG1/BCR1/ALS5/GLN3/MED20	9/51	158/5919
Down-regulated	GO:BP	GO:0098743	cell aggregation	0.00437086	0.00721405	51	9	158	5919	PDE2/MSB2/IFD6/XOG1/BRG1/BCR1/ALS5/GLN3/MED20	9/51	158/5919
Down-regulated	GO:BP	GO:0051703	biological process involved in intraspecies interaction between organisms	0.00536459	0.00806382	51	9	162	5919	PDE2/MSB2/IFD6/XOG1/BRG1/BCR1/ALS5/GLN3/MED20	9/51	162/5919
Down-regulated	GO:BP	GO:0051701	biological process involved in interaction with host	0.00537521	0.00806382	51	8	122	5919	PDE2/RGT1/XOG1/CWH41/BCR1/ALS5/ECE1/RIM101	8/51	122/5919
Down-regulated	GO:BP	GO:0044403	biological process involved in symbiotic interaction	0.00643837	0.0090379	51	8	125	5919	PDE2/RGT1/XOG1/CWH41/BCR1/ALS5/ECE1/RIM101	8/51	125/5919
Down-regulated	GO:BP	GO:0044419	biological process involved in interspecies interaction between organisms	0.014062	0.0161523	51	8	139	5919	PDE2/RGT1/XOG1/CWH41/BCR1/ALS5/ECE1/RIM101	8/51	139/5919
Down-regulated	GO:BP	GO:0098771	inorganic ion homeostasis	0.032179	0.0331542	51	7	114	5919	CFL2/SMF12/ENA2/PHO13/FRE30/FRE7/RIM101	7/51	114/5919
Down-regulated	GO:BP	GO:0006826	iron ion transport	0.017806	0.0195292	51	5	42	5919	CFL2/SMF12/FRE30/FRE7/FLC1	5/51	42/5919

## Sheet: Table S12 CaSC5314 (comb) Up
Cluster	Category	ID	Description	p.value	adj.P.Val	query_size	Count	term_size	effective_domain_size	geneID	GeneRatio	BgRatio
Up-regulated	GO:BP	GO:0071840	cellular component organization or biogenesis	0.00167397	0.00397466	74	47	2200	5919	CKA1/SLP2/OSH3/FAB1/MIG1/PGA1/TSM1/FZO1/NUP84/PMT1/SRD1/PBP2/NOP8/LIG1/SEC7/SMI1B/DBF2/UTP4/LEU3/RFA1/YPT52/ROB1/CDC55/ERV29/MAK21/RPD3/MRP17/XOG1/NRP1/GCA1/TFA1/FTR2/PMR1/FKH2/UTP22/CSI2/SAC7/HRT1/SCW11/NDT80/SAP5/SOD1/PLB4.5/PEX6/ECM331/OLE1/SMC4	47/74	2200/5919	0.635135
Up-regulated	GO:BP	GO:0016043	cellular component organization	0.0447667	0.046456	74	36	1637	5919	SLP2/OSH3/FAB1/MIG1/PGA1/TSM1/FZO1/NUP84/PMT1/SRD1/SEC7/DBF2/RFA1/YPT52/ROB1/CDC55/ERV29/MAK21/RPD3/XOG1/GCA1/TFA1/PMR1/FKH2/UTP22/CSI2/SAC7/HRT1/SCW11/SAP5/SOD1/PLB4.5/PEX6/ECM331/OLE1/SMC4	36/74	1637/5919	0.486486
Up-regulated	GO:BP	GO:0030447	filamentous growth	0.0116881	0.0178568	74	21	643	5919	OSH3/FAB1/MIG1/ALR1/PGA1/PMT1/DBF2/ROB1/VRG4/ERG5/CDS1/FGR15/SRB9/PMR1/FKH2/CSI2/PHO84/NDT80/SOD1/RNR1/OLE1	21/74	643/5919	0.283784
Up-regulated	GO:BP	GO:0040007	growth	0.0137853	0.0204917	74	21	650	5919	OSH3/FAB1/MIG1/ALR1/PGA1/PMT1/DBF2/ROB1/VRG4/ERG5/CDS1/FGR15/SRB9/PMR1/FKH2/CSI2/PHO84/NDT80/SOD1/RNR1/OLE1	21/74	650/5919	0.283784
Up-regulated	GO:BP	GO:0044010	single-species biofilm formation	0.000181717	0.000962573	74	12	155	5919	CSA2/ALR1/PGA1/PMT1/LEU3/ROB1/XOG1/GCA1/SRB9/NDT80/SAP5/PGA10	12/74	155/5919	0.162162
Up-regulated	GO:BP	GO:0042710	biofilm formation	0.000223944	0.000962573	74	12	158	5919	CSA2/ALR1/PGA1/PMT1/LEU3/ROB1/XOG1/GCA1/SRB9/NDT80/SAP5/PGA10	12/74	158/5919	0.162162
Up-regulated	GO:BP	GO:0098743	cell aggregation	0.000223944	0.000962573	74	12	158	5919	CSA2/ALR1/PGA1/PMT1/LEU3/ROB1/XOG1/GCA1/SRB9/NDT80/SAP5/PGA10	12/74	158/5919	0.162162
Up-regulated	GO:BP	GO:0098630	aggregation of unicellular organisms	0.000223944	0.000962573	74	12	158	5919	CSA2/ALR1/PGA1/PMT1/LEU3/ROB1/XOG1/GCA1/SRB9/NDT80/SAP5/PGA10	12/74	158/5919	0.162162
Up-regulated	GO:BP	GO:0051703	biological process involved in intraspecies interaction between organisms	0.000293762	0.00115406	74	12	162	5919	CSA2/ALR1/PGA1/PMT1/LEU3/ROB1/XOG1/GCA1/SRB9/NDT80/SAP5/PGA10	12/74	162/5919	0.162162
Up-regulated	GO:BP	GO:0090609	single-species submerged biofilm formation	0.000769513	0.0024896	74	11	146	5919	CSA2/ALR1/PGA1/PMT1/LEU3/ROB1/XOG1/GCA1/SRB9/NDT80/PGA10	11/74	146/5919	0.148649
Up-regulated	GO:BP	GO:0090605	submerged biofilm formation	0.000941685	0.00287737	74	11	149	5919	CSA2/ALR1/PGA1/PMT1/LEU3/ROB1/XOG1/GCA1/SRB9/NDT80/PGA10	11/74	149/5919	0.148649
Up-regulated	GO:BP	GO:0045229	external encapsulating structure organization	0.0272694	0.0306969	74	10	175	5919	PGA1/PMT1/XOG1/GCA1/PMR1/SAC7/SCW11/SAP5/SOD1/ECM331	10/74	175/5919	0.135135
Up-regulated	GO:BP	GO:0071555	cell wall organization	0.0272694	0.0306969	74	10	175	5919	PGA1/PMT1/XOG1/GCA1/PMR1/SAC7/SCW11/SAP5/SOD1/ECM331	10/74	175/5919	0.135135
Up-regulated	GO:BP	GO:0044011	single-species biofilm formation on inanimate substrate	0.0058755	0.0115412	74	9	116	5919	CSA2/PMT1/LEU3/ROB1/XOG1/GCA1/SRB9/NDT80/PGA10	9/74	116/5919	0.121622
Up-regulated	GO:CC	GO:0110165	cellular anatomical entity	0.00895839	0.0146623	73	70	4584	5769	CKA1/CSA2/SLP2/OSH3/FAB1/MIG1/ALR1/PGA1/FTR1/TSM1/FZO1/NUP84/PMT1/SRD1/ERG2/PBP2/LIG1/HGT19/SEC7/ERG26/DBF2/UTP4/LEU3/RFA1/YPT52/ROB1/VRG4/ALS2/CDC55/ERG5/CIS2/ERV29/MAK21/RPD3/MRP17/CAK1/SOD4/XOG1/NRP1/CDS1/GIT2/SRP101/RBT4/FGR15/GCA1/TFA1/SRB9/FTR2/PMR1/FKH2/UTP22/CSI2/PHO84/SAC7/HRT1/SCW11/NDT80/INO1/SAP5/PGA10/SOD1/COI1/PLB4.5/PEX6/IHD1/RNR1/ECM331/OLE1/EBP1/SMC4	70/73	4584/5769	0.945946
Up-regulated	GO:CC	GO:0071944	cell periphery	9.68797e-06	0.000106568	73	29	822	5769	CSA2/SLP2/OSH3/ALR1/PGA1/FTR1/PMT1/SRD1/HGT19/YPT52/ALS2/ERG5/CIS2/ERV29/SOD4/XOG1/GIT2/GCA1/FTR2/PMR1/SAC7/SCW11/INO1/SAP5/PGA10/PLB4.5/IHD1/ECM331/EBP1	29/73	822/5769	0.391892
Up-regulated	GO:CC	GO:0005886	plasma membrane	0.0064241	0.0121836	73	19	559	5769	SLP2/OSH3/ALR1/PGA1/FTR1/PMT1/SRD1/HGT19/YPT52/ALS2/ERG5/CIS2/ERV29/GIT2/FTR2/PMR1/PGA10/PLB4.5/ECM331	19/73	559/5769	0.256757
Up-regulated	GO:CC	GO:0005576	extracellular region	8.4418e-05	0.000773832	73	14	224	5769	CSA2/ALS2/SOD4/XOG1/RBT4/GCA1/SCW11/SAP5/PGA10/SOD1/COI1/PLB4.5/IHD1/ECM331	14/73	224/5769	0.189189
Up-regulated	GO:CC	GO:0005618	cell wall	0.00296994	0.00628256	73	11	188	5769	CSA2/SOD4/XOG1/GCA1/SCW11/INO1/SAP5/PGA10/IHD1/ECM331/EBP1	11/73	188/5769	0.148649
Up-regulated	GO:CC	GO:0030312	external encapsulating structure	0.0265623	0.0306969	73	11	239	5769	CSA2/SOD4/XOG1/GCA1/SCW11/INO1/SAP5/PGA10/IHD1/ECM331/EBP1	11/73	239/5769	0.148649
Up-regulated	GO:CC	GO:0009986	cell surface	0.000615063	0.00212205	73	10	129	5769	FTR1/SOD4/XOG1/RBT4/SCW11/INO1/COI1/PLB4.5/ECM331/EBP1	10/73	129/5769	0.135135

## Sheet: Table S13 CaSC5314 (Comb) Down
Cluster	Category	ID	Description	p.value	adj.P.Val	query_size	Count	term_size	effective_domain_size	geneID	GeneRatio	BgRatio
Down-regulated	GO:BP	GO:0009987	cellular process	0.00472274	0.00962039	77	74	4621	5919	RPL37B/TRP1/PEX7/FUR1/EHD3/TRP4/RPS10/CHT2/HPD1/RAD6/RPS18/SPE3/RPS17B/MDH1/ACO1/FAS2/GDH2/ILV5/FDH1/ALD5/FAS1/PCK1/GND1/ICL1/CSH3/MET16/POS5/MET13/NAM7/PHO85/EAF7/YTH1/THR1/RAD50/TSR1/FGR44/ERG1/ARE2/MED21/NPL4/ARP9/DRE2/YUH2/MSB1/SPB1/MHP1/TIP120/DNM1/THG1/RPL7/ADA2/CKA2/RMS1/YME1/AGC1/NOP15/PUT1/LEU4/RGT1/NAM2/CWH41/NAG1/SFC1/RIM101/SDH1/APL4/CTF1/POL1/DAD4/DAO2/MSS11/MRPL19/HXK1/RHB1	74/77	4621/5919	0.961039
Down-regulated	GO:BP	GO:0008152	metabolic process	0.000177814	0.000962573	77	72	4141	5919	RPL37B/TRP1/PEX7/FUR1/EHD3/TRP4/CHT2/HPD1/RAD6/RPS18/SPE3/RPS17B/MDH1/ACO1/FAS2/GDH2/ILV5/FDH1/ALD5/FAS1/PCK1/GND1/ICL1/CSH3/MET16/POS5/MET13/NAM7/PHO85/EAF7/YTH1/THR1/RAD50/TSR1/FGR44/ERG1/ARE2/MED21/NPL4/ARP9/DRE2/YUH2/MSB1/SPB1/MHP1/TIP120/DNM1/THG1/RPL7/ADA2/CKA2/RMS1/YME1/AGC1/NOP15/PUT1/LEU4/RGT1/NAM2/CWH41/NAG1/RIM101/SDH1/APL4/CTF1/POL1/DAD4/DAO2/MSS11/MRPL19/HXK1/RHB1	72/77	4141/5919	0.935065
Down-regulated	GO:BP	GO:0044238	primary metabolic process	0.000123861	0.000962573	77	68	3674	5919	RPL37B/TRP1/PEX7/FUR1/EHD3/TRP4/CHT2/HPD1/RAD6/RPS18/SPE3/RPS17B/MDH1/ACO1/FAS2/GDH2/ILV5/FDH1/ALD5/FAS1/PCK1/GND1/ICL1/CSH3/POS5/MET13/NAM7/PHO85/EAF7/YTH1/THR1/RAD50/TSR1/FGR44/ERG1/ARE2/MED21/NPL4/ARP9/DRE2/YUH2/MSB1/SPB1/TIP120/THG1/RPL7/ADA2/CKA2/RMS1/YME1/NOP15/PUT1/LEU4/RGT1/NAM2/CWH41/NAG1/RIM101/SDH1/APL4/CTF1/POL1/DAD4/DAO2/MSS11/MRPL19/HXK1/RHB1	68/77	3674/5919	0.883117
Down-regulated	GO:BP	GO:0071704	organic substance metabolic process	0.000617323	0.00212205	77	68	3785	5919	RPL37B/TRP1/PEX7/FUR1/EHD3/TRP4/CHT2/HPD1/RAD6/RPS18/SPE3/RPS17B/MDH1/FAS2/GDH2/ILV5/FDH1/ALD5/FAS1/PCK1/GND1/ICL1/CSH3/MET16/POS5/MET13/NAM7/PHO85/EAF7/YTH1/THR1/RAD50/TSR1/FGR44/ERG1/ARE2/MED21/NPL4/ARP9/DRE2/YUH2/MSB1/SPB1/TIP120/THG1/RPL7/ADA2/CKA2/RMS1/YME1/NOP15/PUT1/LEU4/RGT1/NAM2/CWH41/NAG1/RIM101/SDH1/APL4/CTF1/POL1/DAD4/DAO2/MSS11/MRPL19/HXK1/RHB1	68/77	3785/5919	0.883117
Down-regulated	GO:BP	GO:0044237	cellular metabolic process	0.00140358	0.00385985	77	66	3644	5919	RPL37B/TRP1/PEX7/FUR1/EHD3/TRP4/CHT2/HPD1/RAD6/RPS18/SPE3/RPS17B/MDH1/ACO1/FAS2/GDH2/ILV5/FDH1/ALD5/FAS1/PCK1/GND1/ICL1/MET16/POS5/MET13/NAM7/PHO85/EAF7/YTH1/THR1/RAD50/TSR1/FGR44/ERG1/ARE2/MED21/NPL4/ARP9/DRE2/MSB1/SPB1/MHP1/DNM1/THG1/RPL7/ADA2/CKA2/RMS1/YME1/AGC1/NOP15/PUT1/LEU4/RGT1/NAM2/NAG1/RIM101/SDH1/CTF1/POL1/DAD4/DAO2/MSS11/MRPL19/HXK1	66/77	3644/5919	0.857143
Down-regulated	GO:BP	GO:0006807	nitrogen compound metabolic process	0.00739937	0.0135655	77	63	3487	5919	RPL37B/TRP1/PEX7/FUR1/EHD3/TRP4/CHT2/HPD1/RAD6/RPS18/SPE3/RPS17B/FAS2/GDH2/ILV5/FDH1/ALD5/GND1/CSH3/MET16/POS5/MET13/NAM7/PHO85/EAF7/YTH1/THR1/RAD50/TSR1/FGR44/ARE2/MED21/NPL4/ARP9/DRE2/YUH2/MSB1/SPB1/TIP120/THG1/RPL7/ADA2/CKA2/RMS1/YME1/AGC1/NOP15/PUT1/LEU4/RGT1/NAM2/CWH41/NAG1/RIM101/SDH1/APL4/CTF1/POL1/DAD4/DAO2/MSS11/MRPL19/RHB1	63/77	3487/5919	0.818182
Down-regulated	GO:BP	GO:0009058	biosynthetic process	0.0273482	0.0306969	77	43	1999	5919	RPL37B/TRP1/FUR1/TRP4/CHT2/RAD6/RPS18/SPE3/RPS17B/FAS2/ILV5/ALD5/FAS1/PCK1/MET16/POS5/MET13/NAM7/PHO85/EAF7/THR1/RAD50/ERG1/MED21/NPL4/ARP9/MSB1/ADA2/CKA2/AGC1/LEU4/RGT1/NAM2/CWH41/NAG1/RIM101/SDH1/CTF1/POL1/DAD4/MSS11/MRPL19/RHB1	43/77	1999/5919	0.558442
Down-regulated	GO:BP	GO:0044281	small molecule metabolic process	1.58591e-07	2.18062e-06	77	32	766	5919	TRP1/PEX7/FUR1/EHD3/TRP4/HPD1/SPE3/MDH1/FAS2/GDH2/ILV5/FDH1/ALD5/FAS1/PCK1/GND1/ICL1/POS5/MET13/THR1/FGR44/ERG1/ARE2/PUT1/LEU4/RGT1/NAM2/NAG1/SDH1/CTF1/DAO2/HXK1	32/77	766/5919	0.415584
Down-regulated	GO:BP	GO:0019752	carboxylic acid metabolic process	8.70365e-09	3.14527e-07	77	24	371	5919	TRP1/PEX7/EHD3/TRP4/HPD1/SPE3/MDH1/FAS2/GDH2/ILV5/FDH1/ALD5/FAS1/GND1/ICL1/MET13/THR1/PUT1/LEU4/NAM2/NAG1/CTF1/DAO2/HXK1	24/77	371/5919	0.311688
Down-regulated	GO:BP	GO:0043436	oxoacid metabolic process	1.62288e-08	3.14527e-07	77	24	382	5919	TRP1/PEX7/EHD3/TRP4/HPD1/SPE3/MDH1/FAS2/GDH2/ILV5/FDH1/ALD5/FAS1/GND1/ICL1/MET13/THR1/PUT1/LEU4/NAM2/NAG1/CTF1/DAO2/HXK1	24/77	382/5919	0.311688
Down-regulated	GO:BP	GO:0006082	organic acid metabolic process	1.7156e-08	3.14527e-07	77	24	383	5919	TRP1/PEX7/EHD3/TRP4/HPD1/SPE3/MDH1/FAS2/GDH2/ILV5/FDH1/ALD5/FAS1/GND1/ICL1/MET13/THR1/PUT1/LEU4/NAM2/NAG1/CTF1/DAO2/HXK1	24/77	383/5919	0.311688
Down-regulated	GO:BP	GO:0006520	amino acid metabolic process	0.0017344	0.00397466	77	13	216	5919	TRP1/EHD3/TRP4/HPD1/GDH2/ILV5/FDH1/MET13/THR1/PUT1/LEU4/NAM2/DAO2	13/77	216/5919	0.168831
Down-regulated	GO:BP	GO:1901605	alpha-amino acid metabolic process	0.000227517	0.000962573	77	12	151	5919	TRP1/EHD3/TRP4/HPD1/GDH2/ILV5/FDH1/MET13/THR1/PUT1/LEU4/DAO2	12/77	151/5919	0.155844
Down-regulated	GO:BP	GO:0005975	carbohydrate metabolic process	0.0225978	0.0288515	77	11	198	5919	CHT2/MDH1/PCK1/GND1/ICL1/PHO85/FGR44/RGT1/CWH41/NAG1/HXK1	11/77	198/5919	0.142857
Down-regulated	GO:BP	GO:0032787	monocarboxylic acid metabolic process	0.00809389	0.0143601	77	10	145	5919	PEX7/SPE3/FAS2/FDH1/ALD5/FAS1/GND1/ICL1/CTF1/HXK1	10/77	145/5919	0.12987
Down-regulated	GO:BP	GO:0046394	carboxylic acid biosynthetic process	0.0212459	0.0283763	77	10	162	5919	TRP1/TRP4/SPE3/FAS2/ILV5/ALD5/FAS1/MET13/THR1/LEU4	10/77	162/5919	0.12987
Down-regulated	GO:BP	GO:0016053	organic acid biosynthetic process	0.0236058	0.0288515	77	10	164	5919	TRP1/TRP4/SPE3/FAS2/ILV5/ALD5/FAS1/MET13/THR1/LEU4	10/77	164/5919	0.12987
Down-regulated	GO:BP	GO:0016054	organic acid catabolic process	0.00166599	0.00397466	77	9	95	5919	EHD3/HPD1/GDH2/FDH1/GND1/PUT1/NAG1/CTF1/DAO2	9/77	95/5919	0.116883
Down-regulated	GO:BP	GO:0046395	carboxylic acid catabolic process	0.00166599	0.00397466	77	9	95	5919	EHD3/HPD1/GDH2/FDH1/GND1/PUT1/NAG1/CTF1/DAO2	9/77	95/5919	0.116883
Down-regulated	GO:BP	GO:0044282	small molecule catabolic process	0.0216555	0.0283763	77	9	130	5919	EHD3/HPD1/GDH2/FDH1/GND1/PUT1/NAG1/CTF1/DAO2	9/77	130/5919	0.116883
Down-regulated	GO:BP	GO:1901606	alpha-amino acid catabolic process	0.00998536	0.0156913	77	6	44	5919	EHD3/HPD1/GDH2/FDH1/PUT1/DAO2	6/77	44/5919	0.0779221
Down-regulated	GO:BP	GO:0009063	amino acid catabolic process	0.0211296	0.0283763	77	6	50	5919	EHD3/HPD1/GDH2/FDH1/PUT1/DAO2	6/77	50/5919	0.0779221
Down-regulated	GO:BP	GO:0140455	cytoplasm protein quality control	0.0216692	0.0283763	77	3	6	5919	RAD6/NPL4/YUH2	3/77	6/5919	0.038961
Down-regulated	GO:BP	GO:0071629	cytoplasm protein quality control by the ubiquitin-proteasome system	0.0216692	0.0283763	77	3	6	5919	RAD6/NPL4/YUH2	3/77	6/5919	0.038961
Down-regulated	GO:CC	GO:0005622	intracellular anatomical structure	0.0337622	0.0364363	73	61	3713	5769	RPL37B/PEX7/EHD3/TRP4/RPS10/HPD1/RAD6/RPS18/RPS17B/MDH1/ACO1/GDH2/ILV5/FDH1/ALD5/FAS1/PCK1/GND1/ICL1/CSH3/POS5/MET13/NAM7/PHO85/EAF7/YTH1/RAD50/TSR1/ERG1/ARE2/MED21/NPL4/ARP9/DRE2/YUH2/SPB1/TIP120/DNM1/RPL7/ADA2/CKA2/RMS1/YME1/AGC1/NOP15/PUT1/LEU4/NAM2/CWH41/NAG1/SFC1/RIM101/SDH1/APL4/CTF1/POL1/DAD4/DAO2/MSS11/MRPL19/HXK1	61/73	3713/5769	0.792208
Down-regulated	GO:CC	GO:0005829	cytosol	0.0498001	0.0498331	73	18	597	5769	RPL37B/PEX7/TRP4/RPS10/RPS18/ACO1/GDH2/FDH1/FAS1/PCK1/GND1/MET13/YTH1/DNM1/RPL7/CKA2/APL4/HXK1	18/73	597/5769	0.233766
Down-regulated	GO:CC	GO:0005835	fatty acid synthase complex	0.0234353	0.0288515	73	2	2	5769	FAS2/FAS1	2/73	2/5769	0.025974
Down-regulated	GO:MF	GO:0003824	catalytic activity	0.00246117	0.00541458	75	49	2319	5775	TRP1/FUR1/EHD3/TRP4/CHT2/ASM3/HPD1/RAD6/SPE3/MDH1/ACO1/FAS2/GDH2/ILV5/FDH1/ALD5/FAS1/PCK1/GND1/ICL1/MET16/POS5/MET13/NAM7/PHO85/EAF7/THR1/RAD50/TSR1/ERG1/ARE2/DRE2/YUH2/SPB1/DNM1/THG1/CKA2/RMS1/YME1/PUT1/LEU4/NAM2/CWH41/NAG1/SDH1/POL1/DAO2/HXK1/RHB1	49/75	2319/5775	0.636364
Down-regulated	GO:MF	GO:1901265	nucleoside phosphate binding	0.00906394	0.0146623	75	23	732	5775	HPD1/RAD6/FDH1/PCK1/GND1/MET13/NAM7/PHO85/THR1/RAD50/TSR1/ERG1/DNM1/THG1/CKA2/YME1/PUT1/NAM2/SDH1/POL1/DAO2/HXK1/RHB1	23/75	732/5775	0.298701
Down-regulated	GO:MF	GO:0000166	nucleotide binding	0.00906394	0.0146623	75	23	732	5775	HPD1/RAD6/FDH1/PCK1/GND1/MET13/NAM7/PHO85/THR1/RAD50/TSR1/ERG1/DNM1/THG1/CKA2/YME1/PUT1/NAM2/SDH1/POL1/DAO2/HXK1/RHB1	23/75	732/5775	0.298701
Down-regulated	GO:MF	GO:0036094	small molecule binding	0.040124	0.0424389	75	23	804	5775	HPD1/RAD6/FDH1/PCK1/GND1/MET13/NAM7/PHO85/THR1/RAD50/TSR1/ERG1/DNM1/THG1/CKA2/YME1/PUT1/NAM2/SDH1/POL1/DAO2/HXK1/RHB1	23/75	804/5775	0.298701
Down-regulated	GO:MF	GO:0016491	oxidoreductase activity	0.0337864	0.0364363	75	16	436	5775	HPD1/MDH1/FAS2/GDH2/ILV5/FDH1/ALD5/FAS1/GND1/MET16/MET13/ERG1/DRE2/PUT1/SDH1/DAO2	16/75	436/5775	0.207792
Down-regulated	GO:MF	GO:0004321	fatty-acyl-CoA synthase activity	0.0498331	0.0498331	75	2	2	5775	FAS2/FAS1	2/75	2/5775	0.025974
