# Supplementary material for: Antifungal Synergy: Mechanistic Insights into the R-1-R Peptide and Bidens pilosa Extract as Potent Therapeutics against Candida spp. through Proteomics
Source: Int J Mol Sci. 2024 Aug 16;25(16):8938. doi: 10.3390/ijms25168938 (PMC11354716; doi:10.3390/ijms25168938)
Supplement: Supplementary file 1 [file ijms-25-08938-s001.zip › File S3. String and KEEG analysis.xlsx]

## Sheet: Table S14 CaSC5314(R-1-R)
https://version-12-0.string-db.org/cgi/network?taskId=buoNePte1oNf&sessionId=bC1M4TDxh8p2
#clustering method	cluster number	cluster color	gene count	protein name	protein identifier	protein description	Keeg	cluster number
MCL	1	Red	11	CGT1	237561.A0A1D8PME6	mRNA-capping enzyme subunit alpha; Second step of mRNA capping. Transfer of the GMP moiety of GTP to the 5'-end of RNA via an enzyme-GMP covalent reaction intermediate; Belongs to the eukaryotic GTase family.	RNA polymerase Basal transcription factors	1		27 cluster
MCL	1	Red	11	CSE4	237561.Q59LN9	Histone H3-like centromeric protein CSE4; Histone H3-like variant which exclusively replaces conventional H3 in the nucleosome core of centromeric chromatin at the inner plate of the kinetochore. Required for recruitment and assembly of kinetochore proteins, mitotic progression and chromosome segregation. May serve as an epigenetic mark that propagates centromere identity through replication and …		1		96 proteíns
MCL	1	Red	11	CaO19.1574	237561.A0A1D8PGL0	TAFII55_N domain-containing protein.		1
MCL	1	Red	11	CaO19.2594	237561.A0A1D8PS34	DNA-directed RNA polymerase I subunit.		1
MCL	1	Red	11	CaO19.443	237561.Q5A298	DNA-directed RNA polymerase III subunit.		1
MCL	1	Red	11	CaO19.6340	237561.A0A1D8PFJ8	DNA-directed RNA polymerase core subunit.		1
MCL	1	Red	11	HRT1	237561.A0A1D8PJL5	SCF ubiquitin ligase complex subunit.		1
MCL	1	Red	11	MED1	237561.Q5AHH0	Mediator of RNA polymerase II transcription subunit 1; Component of the Mediator complex, a coactivator involved in the regulated transcription of nearly all RNA polymerase II-dependent genes. Mediator functions as a bridge to convey information from gene- specific regulatory proteins to the basal RNA polymerase II transcription machinery. Mediator is recruited to promoters by direct interactions…		1
MCL	1	Red	11	SPT5	237561.Q5ALX3	Transcription elongation factor SPT5; The SPT4-SPT5 complex mediates both activation and inhibition of transcription elongation, and plays a role in pre-mRNA processing. This complex seems to be important for the stability of the RNA polymerase II elongation machinery on the chromatin template but not for the inherent ability of this machinery to translocate down the gene (By similarity).		1
MCL	1	Red	11	TFA1	237561.Q5APB4	Transcription factor TFIIE subunit.		1
MCL	1	Red	11	TSM1	237561.A0A1D8PQF6	Tsm1p.		1
MCL	2	Salmon	10	BMS1	237561.A0A1D8PJ43	GTPase.	.Ribosome biogenesis in eukaryotes	2
MCL	2	Salmon	10	CaO19.168	237561.A0A1D8PS88	Exosome non-catalytic core subunit.		2
MCL	2	Salmon	10	CaO19.5835	237561.Q5A0H6	Uncharacterized protein.		2
MCL	2	Salmon	10	CaO19.81	237561.A0A1D8PHQ0	Exosome non-catalytic core subunit.		2
MCL	2	Salmon	10	DIP2	237561.Q5A756	SnoRNA-binding rRNA-processing protein.		2
MCL	2	Salmon	10	IMP4	237561.Q59X74	SnoRNA-binding rRNA-processing protein.		2
MCL	2	Salmon	10	NAT10	237561.Q5A6P2	RNA cytidine acetyltransferase; RNA cytidine acetyltransferase with specificity toward both 18S rRNA and tRNAs. Catalyzes the formation of N(4)-acetylcytidine (ac4C) in 18S rRNA. Required for early nucleolar cleavages of precursor rRNA at sites A0, A1 and A2 during 18S rRNA synthesis. Catalyzes the formation of ac4C in serine and leucine tRNAs. Requires the tRNA- binding adapter protein TAN1 for …		2
MCL	2	Salmon	10	SGD1	237561.A0A1D8PSJ3	Sgd1p.		2
MCL	2	Salmon	10	UTP22	237561.A0A1D8PGM4	U3 small nucleolar RNA-associated protein 22.		2
MCL	2	Salmon	10	UTP4	237561.A0A1D8PJD3	Utp4p.		2
MCL	3	Fire Brick	9	A0A1D8PKF3	237561.A0A1D8PKF3	Mitochondrial 54S ribosomal protein YmL39.	Ribosome	3
MCL	3	Fire Brick	9	A0A1D8PTL2	237561.A0A1D8PTL2	Mitochondrial 37S ribosomal protein RSM19; Belongs to the universal ribosomal protein uS19 family.		3
MCL	3	Fire Brick	9	CaO19.2438	237561.Q5AA46	Putative mitochondrial 37S ribosomal protein MRPS12.		3
MCL	3	Fire Brick	9	CaO19.3558	237561.Q59ZG1	GOLD domain-containing protein.		3
MCL	3	Fire Brick	9	CaO19.7386	237561.A0A1D8PKI6	Uncharacterized protein.		3
MCL	3	Fire Brick	9	CaO19.7443	237561.A0A1D8PKK7	Uncharacterized protein.		3
MCL	3	Fire Brick	9	HBR3	237561.Q59SR4	20S-pre-rRNA D-site endonuclease NOB1; Required for the synthesis of 40S ribosome subunits. Has a role in processing 20S pre-rRNA into the mature 18S rRNA, where it is required for cleavage at the 3' end of the mature 18S rRNA (D-site). Accompanies the 20S pre-rRNA from the nucleus to the cytoplasm. Belongs to the NOB1 family.		3
MCL	3	Fire Brick	9	MRP17	237561.Q5A4Z9	Mitochondrial 37S ribosomal protein YmS16.		3
MCL	3	Fire Brick	9	MRPL19	237561.Q5AAS9	Mitochondrial 54S ribosomal protein YmL19; Belongs to the universal ribosomal protein uL11 family.		3
MCL	4	Sandy Brown	6	A0A1D8PDI3	237561.A0A1D8PDI3	Uncharacterized protein.	Respiratory chain complex, Mitochondrial inner membrane	4
MCL	4	Sandy Brown	6	A0A1D8PE69	237561.A0A1D8PE69	Uncharacterized protein.		4
MCL	4	Sandy Brown	6	COX1	237561.P0C8K9	Cytochrome c oxidase subunit 1; Component of the cytochrome c oxidase, the last enzyme in the mitochondrial electron transport chain which drives oxidative phosphorylation. The respiratory chain contains 3 multisubunit complexes succinate dehydrogenase (complex II, CII), ubiquinol- cytochrome c oxidoreductase (cytochrome b-c1 complex, complex III, CIII) and cytochrome c oxidase (complex IV, CIV),…		4
MCL	4	Sandy Brown	6	CaO19.1403	237561.Q59YC3	Ca(2+)-binding ATP:ADP antiporter; Belongs to the mitochondrial carrier (TC 2.A.29) family.		4
MCL	4	Sandy Brown	6	CaO19.4864	237561.A0A1D8PEQ8	Acylglycerol lipase.		4
MCL	4	Sandy Brown	6	MAS1	237561.A0A1D8PCY8	Mas1p; Belongs to the peptidase M16 family.		4
MCL	5	Brown	5	CaO19.4030	237561.A0A1D8PP73	DNA primase; Belongs to the eukaryotic-type primase small subunit family.	DNA replication Nucleotide excision repair	5
MCL	5	Brown	5	CaO19.6247	237561.A0A1D8PDU2	Chromatin-binding protein.		5
MCL	5	Brown	5	HYS2	237561.Q5AK60	DNA-directed DNA polymerase delta subunit.		5
MCL	5	Brown	5	POL1	237561.A0A1D8PK28	DNA polymerase.		5
MCL	5	Brown	5	RFA1	237561.Q5ACX4	Replication protein A subunit; As part of the replication protein A (RPA/RP-A), a single- stranded DNA-binding heterotrimeric complex, may play an essential role in DNA replication, recombination and repair. Binds and stabilizes single-stranded DNA intermediates, preventing complementary DNA reannealing and recruiting different proteins involved in DNA metabolism.		5
MCL	6	Yellow	5	CaO19.2002	237561.A0A1D8PGB0	Nuclear pore protein.	RNA transport	6
MCL	6	Yellow	5	CaO19.748	237561.A0A1D8PM92	Nucleocytoplasmic transporter.		6
MCL	6	Yellow	5	NUP49	237561.A0A1D8PFQ0	FG-nucleoporin.		6
MCL	6	Yellow	5	NUP84	237561.A0A1D8PLW7	Nuclear pore complex protein; Functions as a component of the nuclear pore complex (NPC).		6
MCL	6	Yellow	5	NUP85	237561.Q5ANL4	Nuclear pore complex protein Nup85; Functions as a component of the nuclear pore complex (NPC).		6
MCL	7	Dark Golden Rod	4	CSI2	237561.A0A1D8PFE1	Csi2p.	rRNA processing	7
MCL	7	Dark Golden Rod	4	CaO19.6828	237561.A0A1D8PKJ8	Uncharacterized protein.		7
MCL	7	Dark Golden Rod	4	CaO19.7398	237561.P0CU36	Ribosome biogenesis protein C3_06160C_A; Involved in the biogenesis of the 60S ribosomal subunit. May play a part in the quality control of pre-60S particles (By similarity).		7
MCL	7	Dark Golden Rod	4	MSS116	237561.Q5APM7	ATP-dependent RNA helicase MSS116, mitochondrial; ATP-dependent RNA helicase required for mitochondrial splicing of group I and II introns. Also required for efficient mitochondrial translation (By similarity); Belongs to the DEAD box helicase family. DDX18/HAS1 subfamily.		7
MCL	8	Khaki	3	CaO19.4582	237561.Q5AMR4	Exosome non-catalytic core subunit.	RNA degradation	8
MCL	8	Khaki	3	CaO19.6075	237561.A0A1D8PC71	CCR4-NOT core subunit.		8
MCL	8	Khaki	3	NOT4	237561.A0A1D8PSH4	CCR4-NOT core ubiquitin-protein ligase subunit.		8
MCL	9	Olive Drab	3	ERG11	237561.P10613	Lanosterol 14-alpha demethylase; Catalyzes C14-demethylation of lanosterol which is critical for ergosterol biosynthesis. It transforms lanosterol into 4,4'- dimethyl cholesta-8,14,24-triene-3-beta-ol.	Steroid biosynthesis	9
MCL	9	Olive Drab	3	ERG2	237561.A0A1D8PCB9	C-8 sterol isomerase.		9
MCL	9	Olive Drab	3	ERG26	237561.Q5A1B0	Sterol-4-alpha-carboxylate 3-dehydrogenase (Decarboxylating).		9
MCL	10	Green	3	CDC55	237561.Q5ALV8	Protein phosphatase PP2A regulatory subunit B; Belongs to the phosphatase 2A regulatory subunit B family.	Cell cycle - yeast	10
MCL	10	Green	3	DBF2	237561.Q59KM8	Cell cycle protein kinase DBF2; Ser/Thr-protein kinase involved in the mitotic exit network (MEN) and required after the metaphase to anaphase cell cycle transition. Required for proper nuclear segregation, mitotic spindle organization, actomyosin ring contraction, primary septum assembly, and normal hyphal morphogenesis.		10
MCL	10	Green	3	SWI4	237561.A0A1D8PCM9	SBF complex DNA-binding subunit.		10
MCL	11	Cyan	3	CEM1	237561.Q5ANC6	3-oxoacyl-[acyl-carrier-protein] synthase; Belongs to the thiolase-like superfamily. Beta-ketoacyl-ACP synthases family.	Fatty y metqabolismo acid biosynthesis	11
MCL	11	Cyan	3	FAS1	237561.Q5A4W7	3-hydroxyacyl-[acyl-carrier-protein] dehydratase; Fatty acid synthetase catalyzes the formation of long-chain fatty acids from acetyl-CoA, malonyl-CoA and NADPH. The beta subunit contains domains for: [acyl-carrier-protein] acetyltransferase and malonyltransferase, S-acyl fatty acid synthase thioesterase, enoyl- [acyl-carrier-protein] reductase, and 3-hydroxypalmitoyl-[acyl-carrier- protein] dehy…		11
MCL	11	Cyan	3	FAS2	237561.A0A1D8PK65	3-oxoacyl-[acyl-carrier-protein] reductase.		11
MCL	12	Sky Blue 2	3	CDS1	237561.A0A1D8PNV9	Phosphatidate cytidylyltransferase; Belongs to the CDS family.	Glycerophospholipid metabolism	12
MCL	12	Sky Blue 2	3	CaO19.2045	237561.Q5AD22	Diacylglycerol kinase.		12
MCL	12	Sky Blue 2	3	SLC1	237561.Q5AEL8	1-acyl-sn-glycerol-3-phosphate acyltransferase; Belongs to the 1-acyl-sn-glycerol-3-phosphate acyltransferase family.		12
MCL	13	Sky Blue	3	SEC65	237561.Q5A9A9	RNA-binding signal recognition particle subunit.	Protein export	13
MCL	13	Sky Blue	3	SRP101	237561.A0A1D8PP06	Signal recognition particle receptor subunit alpha.		13
MCL	13	Sky Blue	3	SRP54	237561.Q5A885	Signal recognition particle 54 kDa protein; Binds to the signal sequence of presecretory protein when they emerge from the ribosomes and transfers them to TRAM (translocating chain-associating membrane protein). Belongs to the GTP-binding SRP family. SRP54 subfamily.		13
MCL	14	Cornflower Blue 2	2	CIS2	237561.A0A1D8PC84	Gamma-glutamyltransferase.	Glutathione metabolism	14
MCL	14	Cornflower Blue 2	2	GST3	237561.A0A1D8PT82	Gst3p; Belongs to the GST superfamily.		14
MCL	15	Blue	2	CDC24	237561.A0A1D8PNB5	Rho family guanine nucleotide exchange factor.		15
MCL	15	Blue	2	RAC1	237561.A0A1D8PDV5	Rho family GTPase.		15
MCL	16	Cornflower Blue	2	CaO19.4123	237561.A0A1D8PH99	Uncharacterized protein.	RNA transport	16
MCL	16	Cornflower Blue	2	GCR3	237561.A0A1D8PEB4	Gcr3p.		16
MCL	17	Purple	2	GEA2	237561.A0A1D8PJ74	Arf family guanine nucleotide exchange factor.	Endocytosis	17
MCL	17	Purple	2	SEC7	237561.Q5ANF9	Arf family guanine nucleotide exchange factor.		17
MCL	18	Medium Purple	2	DAO2	237561.A0A1D8PLT7	Dao2p.		18
MCL	18	Medium Purple	2	ICL1	237561.Q59RB8	Isocitrate lyase.		18
MCL	19	Medium Purple 2	2	CaO19.3810	237561.A0A1D8PM44	Methylenetetrahydrofolate dehydrogenase (NAD(+)).	One carbon pool by folate	19
MCL	19	Medium Purple 2	2	TMP1	237561.P12461	Thymidylate synthase.		19
MCL	20	Orchid 3	2	CaO19.746	237561.A0A1D8PM89	Uncharacterized protein.	Endocytosis	20
MCL	20	Orchid 3	2	VPS28	237561.Q59SD1	Vacuolar protein sorting-associated protein 28; Component of the ESCRT-I complex (endosomal sorting complex required for transport I), a regulator of vesicular trafficking process.		20
MCL	21	Orchid 2	2	CWH41	237561.A0A1D8PMH9	Cwh41p.	N-Glycan biosynthesis	21
MCL	21	Orchid 2	2	STT3	237561.Q5ALU8	Dolichyl-diphosphooligosaccharide--protein glycosyltransferase subunit.		21
MCL	22	Violet	2	CaO19.5539	237561.A0A1D8PPZ2	SNAP receptor.	SNARE interactions in vesicular transport	22
MCL	22	Violet	2	SEC22	237561.A0A1D8PSL3	SNAP receptor; Belongs to the synaptobrevin family.		22
MCL	23	Violet 2	2	CaO19.6306	237561.A0A1D8PSW6	Aldedh domain-containing protein; Belongs to the aldehyde dehydrogenase family.	Valine, leucine and isoleucine degradation	23
MCL	23	Violet 2	2	UGA11	237561.Q5AHE2	Uga11p; Belongs to the class-III pyridoxal-phosphate-dependent aminotransferase family.		23
MCL	24	Orchid	2	CaO19.7375	237561.A0A1D8PKC7	Uncharacterized protein.	Spliceosome	24
MCL	24	Orchid	2	CaO19.7673	237561.A0A1D8PUC1	Small nuclear ribonucleoprotein Sm D1; Involved in pre-mRNA splicing. Binds snRNA U1, U2, U4 and U5 which contain a highly conserved structural motif called the Sm binding site; Belongs to the snRNP core protein family.		24
MCL	25	Pink	2	ERG27	237561.Q5A888	3-keto-steroid reductase.	Steroid biosynthesis	25
MCL	25	Pink	2	ERG5	237561.G1UB11	C-22 sterol desaturase; Belongs to the cytochrome P450 family.		25
MCL	26	Pale Violet Red	2	GAM1	237561.O74254	Glucoamylase 1.	Starch and sucrose metabolism	26
MCL	26	Pale Violet Red	2	XOG1	237561.P29717	Glucan 1,3-beta-glucosidase; Major glucan 1,3-beta-glucosidase required for cell wall integrity. Beta-glucanases participate in the metabolism of beta- glucan, the main structural component of the cell wall. Can also function biosynthetically as a transglycosylase. Functions to deliver glucan from the cell to the extracellular matrix. Does not appear to impact cell wall glucan content of biofilm …		26
MCL	27	Light Coral	2	HXK1	237561.Q59RW5	N-acetylglucosamine kinase 1; Component of the N-acetylglucosamine catabolic cascade that phosphorylates N-acetylglucosamine (GlcNAc), and allows the unique ability to utilise GlcNAc as carbon source. Converts GlcNAc to GlcNAc- 6-P. Also able to phosphorylate glucose, glucosamine (GlcN), and mannose. Galactose, fructose, N-acetylmannosamine (ManNAc), mannosamine (ManN), galactosamine (GalN), and …	Amino sugar and nucleotide sugar metabolism	27
MCL	27	Light Coral	2	NAG1	237561.Q04802	Glucosamine-6-phosphate isomerase.		27

## Sheet: Table S15 Ca256(R-1-R)
			https://version-12-0.string-db.org/cgi/network?taskId=bKI4YDFfTIGK&sessionId=bC1M4TDxh8p2
#clustering method	cluster number	cluster color	gene count	protein name	protein identifier	protein description	KEEG	cluster number
MCL	1	Red	14	BMS1	237561.A0A1D8PJ43	GTPase.	Ribosome biogenesis in eukaryotes, RNA degradation	1		42 cluster
MCL	1	Red	14	CaO19.3304	237561.A0A1D8PCE7	Exosome non-catalytic core subunit.		1		140 proteins
MCL	1	Red	14	CaO19.4078	237561.Q59X53	Exosome non-catalytic core subunit.		1
MCL	1	Red	14	CaO19.4582	237561.Q5AMR4	Exosome non-catalytic core subunit.		1
MCL	1	Red	14	CaO19.5835	237561.Q5A0H6	Uncharacterized protein.		1
MCL	1	Red	14	CaO19.81	237561.A0A1D8PHQ0	Exosome non-catalytic core subunit.		1
MCL	1	Red	14	ENP2	237561.A0A1D8PRE8	Ribosome biosynthesis protein.		1
MCL	1	Red	14	IMP4	237561.Q59X74	SnoRNA-binding rRNA-processing protein.		1
MCL	1	Red	14	NEP1	237561.A0A1D8PF50	18S rRNA pseudouridine methyltransferase.		1
MCL	1	Red	14	NMD5	237561.Q59SI4	Nmd5p.		1
MCL	1	Red	14	PWP2	237561.Q5A852	SnoRNA-binding rRNA-processing protein.		1
MCL	1	Red	14	RRP6	237561.A0A1D8PDF4	Exosome nuclease subunit.		1
MCL	1	Red	14	UTP15	237561.Q59Y40	SnoRNA-binding rRNA-processing protein.		1
MCL	1	Red	14	UTP5	237561.A0A1D8PU59	Utp5p.		1
MCL	2	Salmon	13	ADA2	237561.Q59WH0	Transcriptional adapter 2; Functions as component of the transcription regulatory histone acetylation (HAT) complexes SAGA, SALSA and ADA. SAGA is involved in RNA polymerase II-dependent transcriptional regulation of approximately 10% of yeast genes. At the promoters, SAGA is required for recruitment of the basal transcription machinery. SAGA acetylates nucleosomal histone H3 to some extent (to f…	Basal transcription factors	2
MCL	2	Salmon	13	CaO19.4312	237561.A0A1D8PNJ5	SAGA complex subunit.		2
MCL	2	Salmon	13	CaO19.4502	237561.A0A1D8PH70	DNA-binding ATPase.		2
MCL	2	Salmon	13	CaO19.4542	237561.Q59T89	TFIIH complex kinase subunit; Belongs to the cyclin family.		2
MCL	2	Salmon	13	CaO19.5608	237561.A0A1D8PQ44	DNA-directed RNA polymerase III subunit RPC6; DNA-dependent RNA polymerase catalyzes the transcription of DNA into RNA using the four ribonucleoside triphosphates as substrates. Specific peripheric component of RNA polymerase III which synthesizes small RNAs, such as 5S rRNA and tRNAs; Belongs to the eukaryotic RPC34/RPC39 RNA polymerase subunit family.		2
MCL	2	Salmon	13	MED20	237561.A0A1D8PLN4	Mediator of RNA polymerase II transcription subunit 20; Component of the Mediator complex, a coactivator involved in the regulated transcription of nearly all RNA polymerase II-dependent genes. Mediator functions as a bridge to convey information from gene- specific regulatory proteins to the basal RNA polymerase II transcription machinery. Mediator is recruited to promoters by direct interaction…		2
MCL	2	Salmon	13	NUT2	237561.Q5A3K2	Mediator of RNA polymerase II transcription subunit 10; Component of the Mediator complex, a coactivator involved in the regulated transcription of nearly all RNA polymerase II-dependent genes. Mediator functions as a bridge to convey information from gene- specific regulatory proteins to the basal RNA polymerase II transcription machinery. Mediator is recruited to promoters by direct interaction…		2
MCL	2	Salmon	13	SUA71	237561.Q5AHZ3	Transcription factor TFIIB.		2
MCL	2	Salmon	13	TAF12L	237561.A0A1D8PSN1	TFIID_20kDa domain-containing protein.		2
MCL	2	Salmon	13	TAF60	237561.A0A1D8PKJ2	Taf60p.		2
MCL	2	Salmon	13	TBP1	237561.O43133	TATA-box-binding protein; General transcription factor that functions at the core of the DNA-binding multiprotein factor TFIID. Binding of TFIID to the TATA box is the initial transcriptional step of the pre-initiation complex (PIC), playing a role in the activation of eukaryotic genes transcribed by RNA polymerase II.		2
MCL	2	Salmon	13	TFA1	237561.Q5APB4	Transcription factor TFIIE subunit.		2
MCL	2	Salmon	13	TSM1	237561.A0A1D8PQF6	Tsm1p.		2
MCL	3	Fire Brick	7	CaO19.2002	237561.A0A1D8PGB0	Nuclear pore protein.		3
MCL	3	Fire Brick	7	CaO19.3552	237561.A0A1D8PHC5	Uncharacterized protein.		3
MCL	3	Fire Brick	7	CaO19.4627	237561.A0A1D8PLF7	Uncharacterized protein.		3
MCL	3	Fire Brick	7	CaO19.748	237561.A0A1D8PM92	Nucleocytoplasmic transporter.		3
MCL	3	Fire Brick	7	MEX67	237561.P84149	mRNA export factor MEX67; Involved in the export of mRNA from the nucleus to the cytoplasm.		3
MCL	3	Fire Brick	7	NUP49	237561.A0A1D8PFQ0	FG-nucleoporin.		3
MCL	3	Fire Brick	7	NUP85	237561.Q5ANL4	Nuclear pore complex protein Nup85; Functions as a component of the nuclear pore complex (NPC).		3
MCL	4	Brown	5	CaO19.2438	237561.Q5AA46	Putative mitochondrial 37S ribosomal protein MRPS12.	RNA transport	4
MCL	4	Brown	5	CaO19.3558	237561.Q59ZG1	GOLD domain-containing protein.		4
MCL	4	Brown	5	CaO19.3976	237561.A0A1D8PP27	Uncharacterized protein.		4
MCL	4	Brown	5	CaO19.477	237561.Q5A6S7	RRF domain-containing protein.		4
MCL	4	Brown	5	RSM22	237561.Q5A2C7	Mitochondrial 37S ribosomal protein RSM22.		4
MCL	5	Sienna	5	CaO19.2368	237561.A0A1D8PTC5	U5 snRNP complex subunit.	Spliceosome	5
MCL	5	Sienna	5	CaO19.2621	237561.A0A1D8PTI0	mRNA splicing protein.		5
MCL	5	Sienna	5	CaO19.7139	237561.A0A1D8PRK3	Uncharacterized protein.		5
MCL	5	Sienna	5	CaO19.7375	237561.A0A1D8PKC7	Uncharacterized protein.		5
MCL	5	Sienna	5	PRP5	237561.Q5ADL0	Pre-mRNA-processing ATP-dependent RNA helicase PRP5; ATP-dependent RNA helicase involved spliceosome assembly and in nuclear splicing. Catalyzes an ATP-dependent conformational change of U2 snRNP. Bridges U1 and U2 snRNPs and enables stable U2 snRNP association with intron RNA (By similarity); Belongs to the DEAD box helicase family. DDX46/PRP5 subfamily.		5
MCL	6	Sandy Brown	4	CaO19.6082	237561.A0A1D8PC56	Uncharacterized protein.	Cytosolic ribosome, and Elongation factor	6
MCL	6	Sandy Brown	4	NMD3	237561.Q59PZ4	60S ribosomal export protein NMD3; Acts as an adapter for the XPO1/CRM1-mediated export of the 60S ribosomal subunit; Belongs to the NMD3 family.		6
MCL	6	Sandy Brown	4	RPL29	237561.A0A1D8PF57	60S ribosomal protein L29; Belongs to the eukaryotic ribosomal protein eL29 family.		6
MCL	6	Sandy Brown	4	RPL37B	237561.A0A1D8PF45	Ribosomal protein L37; Binds to the 23S rRNA.		6
MCL	7	Dark Golden Rod	4	CDC28	237561.P43063	Cyclin-dependent kinase 1; Cyclin-dependent kinase essential for the completion of the start, the controlling event, in the cell cycle. Plays a role in the expression of morphology-related transcription factors, and especially hyphae-specific genes. Binds distinct cyclin subunits as cells progress through the division cycle or flamentous growth. The CDC28-CLB2 complex regulates cytokinesis partly…	MAPK signaling pathway - yeast, Cell cycle - yeast	7
MCL	7	Dark Golden Rod	4	MSN5	237561.A0A1D8PLT4	Karyopherin.		7
MCL	7	Dark Golden Rod	4	SWI4	237561.A0A1D8PCM9	SBF complex DNA-binding subunit.		7
MCL	7	Dark Golden Rod	4	SWI6	237561.A0A1D8PED2	Transcriptional regulator.		7
MCL	8	Yellow	4	CDC54	237561.A0A1D8PFE6	DNA helicase; Belongs to the MCM family.	DNA replication	8
MCL	8	Yellow	4	MCM6	237561.A0A1D8PS48	DNA helicase; Belongs to the MCM family.		8
MCL	8	Yellow	4	ORC4	237561.A0A1D8PNC0	Origin recognition complex subunit 4; Component of the origin recognition complex (ORC) that binds origins of replication; Belongs to the ORC4 family.		8
MCL	8	Yellow	4	POL1	237561.A0A1D8PK28	DNA polymerase.		8
MCL	9	Dark Golden Rod 2	4	DDC1	237561.A0A1D8PJM0	DNA repair protein rad9; Acts in DNA repair and mutagenesis. Involved in promoting resistance to ionizing radiation and UV light, as well as regulating cell cycle progression after irradiation.	Mismatch repair Nucleotide excision repair	9
MCL	9	Dark Golden Rod 2	4	RFC1	237561.A0A1D8PHI0	Replication factor C subunit 1.		9
MCL	9	Dark Golden Rod 2	4	RFC2	237561.A0A1D8PQP2	Replication factor C subunit 2.		9
MCL	9	Dark Golden Rod 2	4	RFC5	237561.A0A1D8PG80	Replication factor C subunit 5.		9
MCL	10	Khaki	4	CDS1	237561.A0A1D8PNV9	Phosphatidate cytidylyltransferase; Belongs to the CDS family.	Glycerophospholipid metabolism	10
MCL	10	Khaki	4	CaO19.2045	237561.Q5AD22	Diacylglycerol kinase.		10
MCL	10	Khaki	4	SCT1	237561.A0A1D8PJ38	Bifunctional glycerol-3-phosphate/glycerone-phosphate O-acyltransferase.		10
MCL	10	Khaki	4	SLC1	237561.Q5AEL8	1-acyl-sn-glycerol-3-phosphate acyltransferase; Belongs to the 1-acyl-sn-glycerol-3-phosphate acyltransferase family.		10
MCL	11	Green	4	ENP1	237561.A0A1D8PRE0	SnoRNA-binding rRNA-processing protein.	Preribosome, small subunit precursor	11
MCL	11	Green	4	HBR3	237561.Q59SR4	20S-pre-rRNA D-site endonuclease NOB1; Required for the synthesis of 40S ribosome subunits. Has a role in processing 20S pre-rRNA into the mature 18S rRNA, where it is required for cleavage at the 3' end of the mature 18S rRNA (D-site). Accompanies the 20S pre-rRNA from the nucleus to the cytoplasm. Belongs to the NOB1 family.		11
MCL	11	Green	4	HRR25	237561.Q59S64	Serine/threonine protein kinase; Belongs to the protein kinase superfamily.		11
MCL	11	Green	4	TSR1	237561.Q5A346	Tsr1p.		11
MCL	12	Medium Aqua Marine	3	CDC73	237561.A0A1D8PCW7	Cdc73p.	Sulfur metabolism	12
MCL	12	Medium Aqua Marine	3	CaO19.3213	237561.A0A1D8PNU5	Uncharacterized protein.		12
MCL	12	Medium Aqua Marine	3	CaO19.5680	237561.A0A1D8PMV1	Usp domain-containing protein.		12
MCL	13	Aquamarine 3	3	MET10	237561.A0A1D8PIF6	Sulfite reductase subunit alpha.	Sulfur metabolism	13
MCL	13	Aquamarine 3	3	MET16	237561.Q5A0Z0	Phosphoadenylyl-sulfate reductase (Thioredoxin).		13
MCL	13	Aquamarine 3	3	STR2	237561.A0A1D8PD47	Cystathionine gamma-synthase.		13
MCL	14	Aquamarine	3	A0A1D8PDI3	237561.A0A1D8PDI3	Uncharacterized protein.		14
MCL	14	Aquamarine	3	A0A1D8PRX9	237561.A0A1D8PRX9	Uncharacterized protein.		14
MCL	14	Aquamarine	3	CaO19.1403	237561.Q59YC3	Ca(2+)-binding ATP:ADP antiporter; Belongs to the mitochondrial carrier (TC 2.A.29) family.		14
MCL	15	Cyan	3	CaO19.1514	237561.A0A1D8PGG5	Uncharacterized protein.	Phosphatidylinositol signaling system	15
MCL	15	Cyan	3	SAC1	237561.A0A1D8PEV5	Phosphatidylinositol-3-phosphatase.		15
MCL	15	Cyan	3	STT4	237561.A0A1D8PTE0	1-phosphatidylinositol 4-kinase; Belongs to the PI3/PI4-kinase family.		15
MCL	16	Aquamarine 2	3	GAM1	237561.O74254	Glucoamylase 1.	Galactose metabolism	16
MCL	16	Aquamarine 2	3	GCA2	237561.A0A1D8PEW1	Gca2p; Belongs to the glycosyl hydrolase 31 family.		16
MCL	16	Aquamarine 2	3	XOG1	237561.P29717	Glucan 1,3-beta-glucosidase; Major glucan 1,3-beta-glucosidase required for cell wall integrity. Beta-glucanases participate in the metabolism of beta- glucan, the main structural component of the cell wall. Can also function biosynthetically as a transglycosylase. Functions to deliver glucan from the cell to the extracellular matrix. Does not appear to impact cell wall glucan content of biofilm …		16
MCL	17	Sky Blue 5	3	EAF7	237561.Q5A6Q7	Chromatin modification-related protein EAF7; Component of the NuA4 histone acetyltransferase complex which is involved in transcriptional activation of selected genes principally by acetylation of nucleosomal histone H4 and H2A. The NuA4 complex is also involved in DNA repair (By similarity).	DNA repair, Chromatin regulator	17
MCL	17	Sky Blue 5	3	MSB2	237561.A0A1D8PGF8	Msb2p.		17
MCL	17	Sky Blue 5	3	SWC4	237561.Q5AAJ7	SWR1-complex protein 4; Component of the SWR1 complex which mediates the ATP- dependent exchange of histone H2A for the H2A variant HZT1 leading to transcriptional regulation of selected genes by chromatin remodeling. Component of the NuA4 histone acetyltransferase complex which is involved in transcriptional activation of selected genes principally by acetylation of nucleosomal histone H4 and H2…		17
MCL	18	Sky Blue 3	3	CaO19.2132	237561.Q59RI7	Uncharacterized protein.	Ubiquitin mediated proteolysis, Cell cycle - yeast	18
MCL	18	Sky Blue 3	3	GRR1	237561.A0A1D8PP13	SCF ubiquitin ligase complex subunit.		18
MCL	18	Sky Blue 3	3	HRT1	237561.A0A1D8PJL5	SCF ubiquitin ligase complex subunit.		18
MCL	19	Sky Blue	3	CaO19.3128	237561.A0A1D8PMN4	Syntaxin-binding protein; Belongs to the STXBP/unc-18/SEC1 family.	SNARE interactions in vesicular transport	19
MCL	19	Sky Blue	3	CaO19.6039	237561.Q5ABD1	t-SNARE syntaxin; Belongs to the syntaxin family.		19
MCL	19	Sky Blue	3	SEC22	237561.A0A1D8PSL3	SNAP receptor; Belongs to the synaptobrevin family.		19
MCL	20	Sky Blue 2	3	CaO19.7041	237561.A0A1D8PQP8	RNA-processing protein.	mRNA surveillance pathway	20
MCL	20	Sky Blue 2	3	CaO19.7285	237561.A0A1D8PTU2	Cleavage polyadenylation factor subunit.		20
MCL	20	Sky Blue 2	3	TFC4	237561.A0A1D8PJI4	Transcription factor TFIIIC subunit.		20
MCL	21	Sky Blue 4	3	MSS116	237561.Q5APM7	ATP-dependent RNA helicase MSS116, mitochondrial; ATP-dependent RNA helicase required for mitochondrial splicing of group I and II introns. Also required for efficient mitochondrial translation (By similarity); Belongs to the DEAD box helicase family. DDX18/HAS1 subfamily.	Preribosome, large subunit precursor, and 5S rRNA binding	21
MCL	21	Sky Blue 4	3	NOC2	237561.Q59M49	mRNA-binding ribosome synthesis protein.		21
MCL	21	Sky Blue 4	3	SPB1	237561.Q59KF3	AdoMet-dependent rRNA methyltransferase SPB1; Required for proper assembly of pre-ribosomal particles during the biogenesis of the 60S ribosomal subunit; Belongs to the class I-like SAM-binding methyltransferase superfamily. RNA methyltransferase RlmE family. SPB1 subfamily.		21
MCL	22	Cornflower Blue 2	3	SEC65	237561.Q5A9A9	RNA-binding signal recognition particle subunit.	Protein export	22
MCL	22	Cornflower Blue 2	3	SRP101	237561.A0A1D8PP06	Signal recognition particle receptor subunit alpha.		22
MCL	22	Cornflower Blue 2	3	SRP54	237561.Q5A885	Signal recognition particle 54 kDa protein; Binds to the signal sequence of presecretory protein when they emerge from the ribosomes and transfers them to TRAM (translocating chain-associating membrane protein). Belongs to the GTP-binding SRP family. SRP54 subfamily.		22
MCL	23	Blue	2	CCR4	237561.Q5A761	Glucose-repressible alcohol dehydrogenase transcriptional effector; Acts as catalytic component of the CCR4-NOT core complex, which in the nucleus seems to be a general transcription factor, and in the cytoplasm the major mRNA deadenylase involved in mRNA turnover. Ccr4 has 3'-5' RNase activity with a strong preference for polyadenylated substrates and also low exonuclease activity towards single…	RNA degradation	23
MCL	23	Blue	2	CaO19.6075	237561.A0A1D8PC71	CCR4-NOT core subunit.		23
MCL	24	Cornflower Blue	2	CaO19.4123	237561.A0A1D8PH99	Uncharacterized protein.	THO complex part of transcription export complex	24
MCL	24	Cornflower Blue	2	CaO19.426	237561.A0A1D8PDK0	Uncharacterized protein.		24
MCL	25	Medium Slate Blue	2	CaO19.1441	237561.Q5ALY5	Uncharacterized protein.	RSC-type complex	25
MCL	25	Medium Slate Blue	2	CaO19.2041	237561.A0A1D8PG88	Uncharacterized protein.		25
MCL	26	Purple	2	CaO19.154	237561.A0A1D8PH84	Uncharacterized protein.		26
MCL	26	Purple	2	SGD1	237561.A0A1D8PSJ3	Sgd1p.		26
MCL	27	Medium Slate Blue 2	2	CaO19.5828	237561.A0A1D8PGR8	RRM domain-containing protein.	Spliceosome	27
MCL	27	Medium Slate Blue 2	2	CaO19.6866	237561.A0A1D8PHF1	U1 snRNP complex subunit.		27
MCL	28	Medium Purple	2	LCB2	237561.Q5AKV0	Serine C-palmitoyltransferase.	Autophagy - yeast	28
MCL	28	Medium Purple	2	TOR1	237561.A0A1D8PHX3	Serine/threonine-protein kinase TOR; Belongs to the PI3/PI4-kinase family.		28
MCL	29	Medium Purple 2	2	SMC2	237561.A0A1D8PI59	Structural maintenance of chromosomes protein.	Cell cycle - yeast	29
MCL	29	Medium Purple 2	2	SMC4	237561.Q5A4Y2	Structural maintenance of chromosomes protein.		29
MCL	30	Medium Purple 3	2	CaO19.3977	237561.Q5AK43	OBG-type G domain-containing protein.	Eukaryotic translation initiation factor 2B complex, and Regulation o	30
MCL	30	Medium Purple 3	2	GCN1	237561.A0A1D8PIR2	Gcn1p.		30
MCL	31	Orchid 4	2	GEA2	237561.A0A1D8PJ74	Arf family guanine nucleotide exchange factor.	Endocytosis	31
MCL	31	Orchid 4	2	SEC7	237561.Q5ANF9	Arf family guanine nucleotide exchange factor.		31
MCL	32	Orchid 3	2	CWH41	237561.A0A1D8PMH9	Cwh41p.	N-Glycan biosynthesis,Protein processing in endoplasmic reticulum	32
MCL	32	Orchid 3	2	OST1	237561.A0A1D8PK87	Dolichyl-diphosphooligosaccharide--protein glycosyltransferase subunit 1; Subunit of the oligosaccharyl transferase (OST) complex that catalyzes the initial transfer of a defined glycan (Glc(3)Man(9)GlcNAc(2) in eukaryotes) from the lipid carrier dolichol- pyrophosphate to an asparagine residue within an Asn-X-Ser/Thr consensus motif in nascent polypeptide chains, the first step in protein N-glyc…		32
MCL	33	Violet 3	2	ANP1	237561.Q59Y27	Anp1p.	Various types of N-glycan biosynthesis	33
MCL	33	Violet 3	2	HOC1	237561.A0A1D8PPM7	Alpha-1,6-mannosyltransferase.		33
MCL	34	Violet	2	ATG8	237561.P0C075	Autophagy-related protein 8; Ubiquitin-like modifier involved in autophagosomes formation. With ATG4, mediates the delivery of the autophagosomes to the vacuole via the microtubule cytoskeleton. Required for selective autophagic degradation of the nucleus (nucleophagy) as well as for mitophagy which contributes to regulate mitochondrial quantity and quality by eliminating the mitochondria to a ba…		34
MCL	34	Violet	2	GYP7	237561.A0A1D8PRC8	Gyp7p.		34
MCL	35	Violet 2	2	CaO19.2017	237561.Q5AD50	DNA-directed RNA polymerase I subunit.	RNA polymerase	35
MCL	35	Violet 2	2	CaO19.2594	237561.A0A1D8PS34	DNA-directed RNA polymerase I subunit.		35
MCL	36	Orchid	2	ERG27	237561.Q5A888	3-keto-steroid reductase.	Steroid biosynthesis	36
MCL	36	Orchid	2	ERG5	237561.G1UB11	C-22 sterol desaturase; Belongs to the cytochrome P450 family.		36
MCL	37	Orchid 2	2	CaO19.7398	237561.P0CU36	Ribosome biogenesis protein C3_06160C_A; Involved in the biogenesis of the 60S ribosomal subunit. May play a part in the quality control of pre-60S particles (By similarity).	Ribosome biogenesis	37
MCL	37	Orchid 2	2	SDA1	237561.Q59PR7	Protein SDA1; Required for 60S pre-ribosomal subunits export to the cytoplasm; Belongs to the SDA1 family.		37
MCL	38	Hot Pink	2	LAG1	237561.Q5A879	Sphingosine N-acyltransferase.	Sphingolipid metabolism	38
MCL	38	Hot Pink	2	SUR2	237561.Q5A0J3	Sphingosine hydroxylase; Belongs to the sterol desaturase family.		38
MCL	39	Hot Pink 2	2	GCD1	237561.Q5A6S3	Translation initiation factor eIF2B subunit gamma.	RNA transport	39
MCL	39	Hot Pink 2	2	GCD2	237561.Q5ADR6	Translation initiation factor eIF2B subunit delta; Belongs to the eIF-2B alpha/beta/delta subunits family.		39
MCL	40	Pale Violet Red	2	ARP4	237561.Q5AC48	Actin-related protein 4; Chromatin interaction component of the NuA4 histone acetyltransferase complex which is involved in transcriptional activation of selected genes principally by acetylation of nucleosomal histone H4 and H2A. The NuA4 complex is also involved in DNA repair. Is required for NuA4 complex integrity. Component of the SWR1 complex which mediates the ATP-dependent exchange of hist…	SWI/SNF complex	40
MCL	40	Pale Violet Red	2	SWI1	237561.Q59UR3	Swi1p.		40
MCL	41	Pink	2	CGT1	237561.A0A1D8PME6	mRNA-capping enzyme subunit alpha; Second step of mRNA capping. Transfer of the GMP moiety of GTP to the 5'-end of RNA via an enzyme-GMP covalent reaction intermediate; Belongs to the eukaryotic GTase family.	mRNA processing	41
MCL	41	Pink	2	SPT5	237561.Q5ALX3	Transcription elongation factor SPT5; The SPT4-SPT5 complex mediates both activation and inhibition of transcription elongation, and plays a role in pre-mRNA processing. This complex seems to be important for the stability of the RNA polymerase II elongation machinery on the chromatin template but not for the inherent ability of this machinery to translocate down the gene (By similarity).		41
MCL	42	Light Coral	1	GCR3	237561.A0A1D8PEB4	Gcr3p.		42

## Sheet: Table S16 CaSC5314(combination)
https://version-12-0.string-db.org/cgi/network?taskId=bHdFA4BvNLvH&sessionId=bC1M4TDxh8p2
#clustering method	cluster number	cluster color	gene count	protein name	protein identifier	protein description	KEEG	cluster number
MCL	1	Red	15	A0A1D8PTR4	237561.A0A1D8PTR4	Ribosomal 40S subunit protein S29A.	Ribosome	1		27 cluster
MCL	1	Red	15	CaO19.2438	237561.Q5AA46	Putative mitochondrial 37S ribosomal protein MRPS12.		1		97 proteins
MCL	1	Red	15	CaO19.3797	237561.Q5A693	Mitochondrial 54S ribosomal protein YmL11.		1
MCL	1	Red	15	CaO19.397	237561.Q59QC1	Mitochondrial 54S ribosomal protein YmL28.		1
MCL	1	Red	15	CaO19.549	237561.Q5A6K5	Mitochondrial 54S ribosomal protein YmL32.		1
MCL	1	Red	15	CaO19.7386	237561.A0A1D8PKI6	Uncharacterized protein.		1
MCL	1	Red	15	CaO19.7443	237561.A0A1D8PKK7	Uncharacterized protein.		1
MCL	1	Red	15	CaO19.7675	237561.A0A1D8PUC5	Mitochondrial 54S ribosomal protein YmL25.		1
MCL	1	Red	15	EHD3	237561.Q5AI24	3-hydroxyisobutyryl-CoA hydrolase, mitochondrial; Hydrolyzes 3-hydroxyisobutyryl-CoA (HIBYL-CoA), a saline catabolite; Belongs to the enoyl-CoA hydratase/isomerase family.		1
MCL	1	Red	15	MRP17	237561.Q5A4Z9	Mitochondrial 37S ribosomal protein YmS16.		1
MCL	1	Red	15	MRPL19	237561.Q5AAS9	Mitochondrial 54S ribosomal protein YmL19; Belongs to the universal ribosomal protein uL11 family.		1
MCL	1	Red	15	RPS10	237561.A0A1D8PI15	Ribosomal 40S subunit protein S10A.		1
MCL	1	Red	15	RPS17B	237561.A0A1D8PEY9	Ribosomal 40S subunit protein S17B.		1
MCL	1	Red	15	RPS18	237561.A0A1D8PQQ5	Ribosomal 40S subunit protein S18B; Belongs to the universal ribosomal protein uS13 family.		1
MCL	1	Red	15	TSR1	237561.Q5A346	Tsr1p.		1
MCL	2	Salmon	10	CKA1	237561.A0A1D8PUA2	Casein kinase 2 catalytic subunit; Belongs to the protein kinase superfamily.	Ribosome biogenesis in eukaryotes, RNA degradation	2
MCL	2	Salmon	10	CKA2	237561.Q59ZI9	Casein kinase 2 catalytic subunit; Belongs to the protein kinase superfamily.		2
MCL	2	Salmon	10	CaO19.168	237561.A0A1D8PS88	Exosome non-catalytic core subunit.		2
MCL	2	Salmon	10	CaO19.4835	237561.Q5APD0	WD_REPEATS_REGION domain-containing protein.		2
MCL	2	Salmon	10	CaO19.6259	237561.A0A1D8PDW1	Exosome non-catalytic core subunit.		2
MCL	2	Salmon	10	CaO19.7144	237561.A0A1D8PRL2	Ribosome dissociation factor GTPase.		2
MCL	2	Salmon	10	CaO19.81	237561.A0A1D8PHQ0	Exosome non-catalytic core subunit.		2
MCL	2	Salmon	10	NAT10	237561.Q5A6P2	RNA cytidine acetyltransferase; RNA cytidine acetyltransferase with specificity toward both 18S rRNA and tRNAs. Catalyzes the formation of N(4)-acetylcytidine (ac4C) in 18S rRNA. Required for early nucleolar cleavages of precursor rRNA at sites A0, A1 and A2 during 18S rRNA synthesis. Catalyzes the formation of ac4C in serine and leucine tRNAs. Requires the tRNA- binding adapter protein TAN1 for …		2
MCL	2	Salmon	10	UTP22	237561.A0A1D8PGM4	U3 small nucleolar RNA-associated protein 22.		2
MCL	2	Salmon	10	UTP4	237561.A0A1D8PJD3	Utp4p.	maduración RNAr	2
MCL	3	Fire Brick	8	CSI2	237561.A0A1D8PFE1	Csi2p.		3
MCL	3	Fire Brick	8	CaO19.6828	237561.A0A1D8PKJ8	Uncharacterized protein.		3
MCL	3	Fire Brick	8	CaO19.7398	237561.P0CU36	Ribosome biogenesis protein C3_06160C_A; Involved in the biogenesis of the 60S ribosomal subunit. May play a part in the quality control of pre-60S particles (By similarity).		3
MCL	3	Fire Brick	8	NOP15	237561.A0A1D8PQN7	rRNA-binding ribosome biosynthesis protein.		3
MCL	3	Fire Brick	8	RPL37B	237561.A0A1D8PF45	Ribosomal protein L37; Binds to the 23S rRNA.		3
MCL	3	Fire Brick	8	RPL7	237561.Q59V85	Rpl7p.		3
MCL	3	Fire Brick	8	SPB1	237561.Q59KF3	AdoMet-dependent rRNA methyltransferase SPB1; Required for proper assembly of pre-ribosomal particles during the biogenesis of the 60S ribosomal subunit; Belongs to the class I-like SAM-binding methyltransferase superfamily. RNA methyltransferase RlmE family. SPB1 subfamily.		3
MCL	3	Fire Brick	8	SRP101	237561.A0A1D8PP06	Signal recognition particle receptor subunit alpha.		3
MCL	4	Sandy Brown	7	A0A1D8PE69	237561.A0A1D8PE69	Uncharacterized protein.	Mitochondrial respiratory chain complex I, ATP-dependent peptidase activity	4
MCL	4	Sandy Brown	7	A0A1D8PRX9	237561.A0A1D8PRX9	Uncharacterized protein.		4
MCL	4	Sandy Brown	7	CaO19.2057	237561.Q5AD10	M-AAA protease subunit.		4
MCL	4	Sandy Brown	7	CaO19.4864	237561.A0A1D8PEQ8	Acylglycerol lipase.		4
MCL	4	Sandy Brown	7	CaO19.5547	237561.A0A1D8PPZ0	Uncharacterized protein; Belongs to the complex I LYR family.		4
MCL	4	Sandy Brown	7	NUO1	237561.A0A1D8PU10	Nuo1p.		4
MCL	4	Sandy Brown	7	YME1	237561.A0A1D8PME0	I-AAA protease; Belongs to the AAA ATPase family.		4
MCL	5	Brown	7	CaO19.1574	237561.A0A1D8PGL0	TAFII55_N domain-containing protein.	RNA polymerase, Basal transcription factors	5
MCL	5	Brown	7	CaO19.2276	237561.Q59Z24	DNA-directed RNA polymerase subunit; DNA-dependent RNA polymerase catalyzes the transcription of DNA into RNA using the four ribonucleoside triphosphates as substrates. Belongs to the archaeal rpoM/eukaryotic RPA12/RPB9/RPC11 RNA polymerase family.		5
MCL	5	Brown	7	CaO19.2594	237561.A0A1D8PS34	DNA-directed RNA polymerase I subunit.		5
MCL	5	Brown	7	CaO19.6340	237561.A0A1D8PFJ8	DNA-directed RNA polymerase core subunit.		5
MCL	5	Brown	7	SRB7	237561.Q5ACU4	Mediator of RNA polymerase II transcription subunit 21; Component of the Mediator complex, a coactivator involved in the regulated transcription of nearly all RNA polymerase II-dependent genes. Mediator functions as a bridge to convey information from gene- specific regulatory proteins to the basal RNA polymerase II transcription machinery. Mediator is recruited to promoters by direct interaction…		5
MCL	5	Brown	7	TFA1	237561.Q5APB4	Transcription factor TFIIE subunit.		5
MCL	5	Brown	7	TSM1	237561.A0A1D8PQF6	Tsm1p.		5
MCL	6	Yellow	4	ERG1	237561.Q92206	Squalene monooxygenase; Catalyzes the stereospecific oxidation of squalene to (S)- 2,3-epoxysqualene, and is considered to be a rate-limiting enzyme in steroid biosynthesis.	Steroid biosynthesis	6
MCL	6	Yellow	4	ERG2	237561.A0A1D8PCB9	C-8 sterol isomerase.		6
MCL	6	Yellow	4	ERG26	237561.Q5A1B0	Sterol-4-alpha-carboxylate 3-dehydrogenase (Decarboxylating).		6
MCL	6	Yellow	4	ERG5	237561.G1UB11	C-22 sterol desaturase; Belongs to the cytochrome P450 family.		6
MCL	7	Dark Golden Rod	4	CaO19.2132	237561.Q59RI7	Uncharacterized protein.	Protein ubiquitination	7
MCL	7	Dark Golden Rod	4	HRT1	237561.A0A1D8PJL5	SCF ubiquitin ligase complex subunit.		7
MCL	7	Dark Golden Rod	4	TIP120	237561.Q5ADW3	Cullin-associated NEDD8-dissociated protein 1; Key assembly factor of SCF (SKP1-CUL1-F-box protein) E3 ubiquitin ligase complexes that promotes the exchange of the substrate- recognition F-box subunit in SCF complexes, thereby playing a key role in the cellular repertoire of SCF complexes. Acts as a F-box protein exchange factor (Probable); Belongs to the CAND family.		7
MCL	7	Dark Golden Rod	4	UBC2	237561.O74201	Ubiquitin-conjugating enzyme E2 2; Catalyzes the covalent attachment of ubiquitin to other proteins. Plays a role in transcription regulation by catalyzing the monoubiquitination of histone H2B to form H2BK123ub1. H2BK123ub1 gives a specific tag for epigenetic transcriptional activation and is also a prerequisite for H3K4me and H3K79me formation. Also involved in postreplication repair of UV-dama…		7
MCL	8	Khaki	3	ACO1	237561.P82611	Aconitate hydratase, mitochondrial; Catalyzes the isomerization of citrate to isocitrate via cis- aconitate, a step in the citric acid cycle; Belongs to the aconitase/IPM isomerase family.	Glyoxylate and dicarboxylate metabolism, Carbon metabolism	8
MCL	8	Khaki	3	DAO2	237561.A0A1D8PLT7	Dao2p.		8
MCL	8	Khaki	3	ICL1	237561.Q59RB8	Isocitrate lyase.		8
MCL	9	Olive Drab	3	FDH1	237561.Q59QN6	Formate dehydrogenase; Catalyzes the NAD(+)-dependent oxidation of formate to carbon dioxide. Formate oxidation is the final step in the methanol oxidation pathway in methylotrophic microorganisms. Has a role in the detoxification of exogenous formate in non-methylotrophic organisms. Belongs to the D-isomer specific 2-hydroxyacid dehydrogenase family. FDH subfamily.	Glyoxylate and dicarboxylate metabolism, Citrate cycle (TCA cycle), Pyruvate metabolism, Carbon metabolism	9
MCL	9	Olive Drab	3	MDH1	237561.P83778	Malate dehydrogenase, cytoplasmic; Belongs to the LDH/MDH superfamily. MDH type 1 family.		9
MCL	9	Olive Drab	3	PCK1	237561.A0A1D8PRM7	Phosphoenolpyruvate carboxykinase.		9
MCL	10	Green	3	CaO19.2915	237561.Q5A1A4	Apyrase; Belongs to the GDA1/CD39 NTPase family.	Pyrimidine metabolism, Purine metabolism	10
MCL	10	Green	3	FUR1	237561.Q59QT3	Uracil phosphoribosyltransferase.		10
MCL	10	Green	3	RNR1	237561.Q5A0N3	Ribonucleoside-diphosphate reductase; Provides the precursors necessary for DNA synthesis. Catalyzes the biosynthesis of deoxyribonucleotides from the corresponding ribonucleotides.		10
MCL	11	Cyan	2	CIS2	237561.A0A1D8PC84	Gamma-glutamyltransferase.	Glutathione metabolism	11
MCL	11	Cyan	2	GST3	237561.A0A1D8PT82	Gst3p; Belongs to the GST superfamily.		11
MCL	12	Sky Blue 2	2	CaO19.264	237561.A0A1D8PJH4	Uncharacterized protein.	Cyclin-dependent protein kinase holoenzyme complex	12
MCL	12	Sky Blue 2	2	PHO85	237561.A0A1D8PDA6	Cyclin-dependent serine/threonine-protein kinase; Belongs to the protein kinase superfamily.		12
MCL	13	Sky Blue	2	CaO19.4123	237561.A0A1D8PH99	Uncharacterized protein.	THO complex part of transcription export complex	13
MCL	13	Sky Blue	2	CaO19.426	237561.A0A1D8PDK0	Uncharacterized protein.		13
MCL	14	Cornflower Blue 2	2	CaO19.6247	237561.A0A1D8PDU2	Chromatin-binding protein.	Nuclear replication fork	14
MCL	14	Cornflower Blue 2	2	POL1	237561.A0A1D8PK28	DNA polymerase.		14
MCL	15	Blue	2	ALD5	237561.A0A1D8PGT5	Aldehyde dehydrogenase (NAD(P)(+)); Belongs to the aldehyde dehydrogenase family.	Fatty acid beta-oxidation, and Acetate metabolic process	15
MCL	15	Blue	2	HPD1	237561.A0A1D8PQ07	Hpd1p.		15
MCL	16	Cornflower Blue	2	ARP9	237561.Q5A9X7	Arp9p; Belongs to the actin family.	SWI/SNF complex	16
MCL	16	Cornflower Blue	2	SNF6	237561.A0A1D8PH05	Uncharacterized protein.		16
MCL	17	Purple	2	FAS1	237561.Q5A4W7	3-hydroxyacyl-[acyl-carrier-protein] dehydratase; Fatty acid synthetase catalyzes the formation of long-chain fatty acids from acetyl-CoA, malonyl-CoA and NADPH. The beta subunit contains domains for: [acyl-carrier-protein] acetyltransferase and malonyltransferase, S-acyl fatty acid synthase thioesterase, enoyl- [acyl-carrier-protein] reductase, and 3-hydroxypalmitoyl-[acyl-carrier- protein] dehy…	Fatty acid biosynthesis	17
MCL	17	Purple	2	FAS2	237561.A0A1D8PK65	3-oxoacyl-[acyl-carrier-protein] reductase.		17
MCL	18	Medium Purple	2	CaO19.3938	237561.Q5AK82	Mitochondrial 37S ribosomal protein RSM26.	Superoxide dismutase activity	18
MCL	18	Medium Purple	2	SOD1	237561.A0A1D8PLJ3	Superoxide dismutase [Cu-Zn]; Destroys radicals which are normally produced within the cells and which are toxic to biological systems. Belongs to the Cu-Zn superoxide dismutase family.		18
MCL	19	Medium Purple 2	2	CWH41	237561.A0A1D8PMH9	Cwh41p.	Protein processing in endoplasmic reticulum	19
MCL	19	Medium Purple 2	2	CaO19.5300	237561.A0A1D8PM03	Calnexin.		19
MCL	20	Orchid 3	2	CaO19.3810	237561.A0A1D8PM44	Methylenetetrahydrofolate dehydrogenase (NAD(+)).	One carbon pool by folate	20
MCL	20	Orchid 3	2	MET13	237561.Q5AEI0	Methylenetetrahydrofolate reductase; Belongs to the methylenetetrahydrofolate reductase family.		20
MCL	21	Orchid 2	2	TRP1	237561.P43073	N-(5'-phosphoribosyl)anthranilate isomerase; Belongs to the TrpF family.	Biosynthesis of amino acids	21
MCL	21	Orchid 2	2	TRP4	237561.A0A1D8PMR2	Anthranilate phosphoribosyltransferase.		21
MCL	22	Violet	2	GAM1	237561.O74254	Glucoamylase 1.	Cell wall biogenesis/degradation	22
MCL	22	Violet	2	XOG1	237561.P29717	Glucan 1,3-beta-glucosidase; Major glucan 1,3-beta-glucosidase required for cell wall integrity. Beta-glucanases participate in the metabolism of beta- glucan, the main structural component of the cell wall. Can also function biosynthetically as a transglycosylase. Functions to deliver glucan from the cell to the extracellular matrix. Does not appear to impact cell wall glucan content of biofilm …		22
MCL	23	Violet 2	2	HXK1	237561.Q59RW5	N-acetylglucosamine kinase 1; Component of the N-acetylglucosamine catabolic cascade that phosphorylates N-acetylglucosamine (GlcNAc), and allows the unique ability to utilise GlcNAc as carbon source. Converts GlcNAc to GlcNAc- 6-P. Also able to phosphorylate glucose, glucosamine (GlcN), and mannose. Galactose, fructose, N-acetylmannosamine (ManNAc), mannosamine (ManN), galactosamine (GalN), and …	Amino sugar and nucleotide sugar metabolism	23
MCL	23	Violet 2	2	NAG1	237561.Q04802	Glucosamine-6-phosphate isomerase.		23
MCL	24	Orchid	2	CaO19.4430	237561.Q59WE0	UBX domain-containing protein.	Ubiquitin binding	24
MCL	24	Orchid	2	NPL4	237561.Q5AA50	Nuclear protein localization protein 4; Involved in the import of nuclear-targeted proteins into the nucleus and the export of poly(A) RNA out of the nucleus. Has a role in the endoplasmic reticulum-associated degradation (ERAD) pathway (By similarity); Belongs to the NPL4 family.		24
MCL	25	Pink	2	CaO19.4830	237561.Q5APD5	Uncharacterized protein.	DNA replication,Nucleotide excision repair	25
MCL	25	Pink	2	RFA1	237561.Q5ACX4	Replication protein A subunit; As part of the replication protein A (RPA/RP-A), a single- stranded DNA-binding heterotrimeric complex, may play an essential role in DNA replication, recombination and repair. Binds and stabilizes single-stranded DNA intermediates, preventing complementary DNA reannealing and recruiting different proteins involved in DNA metabolism.		25
MCL	26	Pale Violet Red	2	CDC55	237561.Q5ALV8	Protein phosphatase PP2A regulatory subunit B; Belongs to the phosphatase 2A regulatory subunit B family.	Cell cycle - yeast	26
MCL	26	Pale Violet Red	2	DBF2	237561.Q59KM8	Cell cycle protein kinase DBF2; Ser/Thr-protein kinase involved in the mitotic exit network (MEN) and required after the metaphase to anaphase cell cycle transition. Required for proper nuclear segregation, mitotic spindle organization, actomyosin ring contraction, primary septum assembly, and normal hyphal morphogenesis.		26
MCL	27	Light Coral	1	GDH2	237561.A0A1D8PI00	NAD-specific glutamate dehydrogenase; NAD(+)-dependent glutamate dehydrogenase which degrades glutamate to ammonia and alpha-ketoglutarate. Belongs to the Glu/Leu/Phe/Val dehydrogenases family.		27
